# Supplementary material for: Di-tert-butyl N-[2,6-bis­(methoxy­meth­oxy)phen­yl]imino­diacetate
Source: Acta Crystallogr Sect E Struct Rep Online. 2009 Mar 25;65(Pt 4):o819. doi: 10.1107/S1600536809009246 (PMC2968827; doi:10.1107/S1600536809009246)
Supplement: Supplementary file 1 [file e-65-0o819-sup1.cif]

##############################################################################
###                                                                        ###
###        Electronic paper (Acta Crystallographica Section E)             ###
###                                                                        ###
##############################################################################
#                                                                            #
# This CIF contains the data in a paper accepted for publication in Acta     #
# Crystallographica Section E. It conforms to the requirements of Notes      #
# for Authors for Section E, and has been peer reviewed under the auspices   #
# of the IUCr Commission on Journals.                                        #
#                                                                            #
# Full details of the Crystallographic Information File format               #
# are given in the paper "The Crystallographic Information File (CIF):       #
# a New Standard Archive File for Crystallography" by S. R. Hall, F. H.      #
# Allen and I. D. Brown [Acta Cryst. (1991), A47, 655-685].                  #
#                                                                            #
# The current version of the core CIF dictionary is obtainable from          #
# ftp://ftp.iucr.org/pub/cif_core.dic. The current version number is 2.4.    #
#                                                                            #
# Software is freely available for graphical display of the structure(s) in  #
# this CIF.  For information consult the CIF home page http://www.iucr.org/  #
# cif/home.html                                                              #
#                                                                            #
# This file may be used for bona fide research purposes within the           #
# scientific community so long as proper attribution is given to the journal # 
# article from which it was obtained.                                        #
#                                                                            #
##############################################################################
                                             
data_global
_audit_creation_method     'from SHELXL97 CIF and IUCr SHELXL97-template'
_journal_date_recd_electronic     2009-03-04
_journal_date_accepted     2009-03-13
_journal_name_full     'Acta Crystallographica, Section E'
_journal_year     2009
_journal_volume     65
_journal_issue      4
_journal_page_first     o819
_journal_page_last     o819
_journal_paper_category     QO
_journal_coeditor_code     PV2145
_publ_contact_author_name     'Dr. Craig Forsyth'
_publ_contact_author_address
;
School of Chemistry
Monash University
Wellington Road, Clayton, Victoria 3800
Australia
;
_publ_contact_author_email     'craig.forsyth@sci.monash.edu.au'
_publ_contact_author_fax     '+613 99054597'
_publ_contact_author_phone     '+613 99054588'
_publ_section_title
;
Di-<i>tert</i>-butyl <i>N</i>-[2,6-bis(methoxymethoxy)phenyl]iminodiacetate
;
loop_
    _publ_author_name
    _publ_author_address
    'Capuano, Ben'
;
Medicinal Chemistry and Drug Action
Monash Institute of Pharmaceutical Sciences
Monash University (Parkville Campus)
381 Royal Park Parade, Parkville, Victoria 3052
Australia
;
    'Crosby, Ian T.'
;
Medicinal Chemistry and Drug Action
Monash Institute of Pharmaceutical Sciences
Monash University (Parkville Campus)
381 Royal Park Parade, Parkville, Victoria 3052
Australia
;
    'Forsyth, Craig M.'
;
School of Chemistry
Monash University
Clayton, Victoria 3800
Australia
;
    'Khakham, Yelena'
;
Medicinal Chemistry and Drug Action
Monash Institute of Pharmaceutical Sciences
Monash University (Parkville Campus)
381 Royal Park Parade, Parkville, Victoria 3052
Australia
;
    'Manallack, David T.'
;
Medicinal Chemistry and Drug Action
Monash Institute of Pharmaceutical Sciences
Monash University (Parkville Campus)
381 Royal Park Parade, Parkville, Victoria 3052
Australia
;
data_I
_audit_creation_method     SHELXL-97
_chemical_name_systematic
;
Di-<i>tert</i>-butyl <i>N</i>-[2,6-bis(methoxymethoxy)phenyl]iminodiacetate
;
_chemical_name_common     ?
_chemical_formula_moiety     'C20 H31 N O8'
_chemical_formula_sum     'C20 H31 N O8'
_chemical_formula_iupac     'C20 H31 N O8'
_chemical_formula_weight     413.46
_chemical_melting_point     ?
_symmetry_cell_setting     monoclinic
_symmetry_space_group_name_H-M     'P 21/c'
_symmetry_space_group_name_Hall     '-P 2ybc'
loop_
    _symmetry_equiv_pos_as_xyz
    'x, y, z'
    '-x, y+1/2, -z+1/2'
    '-x, -y, -z'
    'x, -y-1/2, z-1/2'
_cell_length_a     11.2544(3)
_cell_length_b     19.6759(6)
_cell_length_c     9.8325(3)
_cell_angle_alpha     90.00
_cell_angle_beta     93.2070(10)
_cell_angle_gamma     90.00
_cell_volume     2173.90(11)
_cell_formula_units_Z     4
_cell_measurement_reflns_used     15504
_cell_measurement_theta_min     2.07
_cell_measurement_theta_max     26.00
_cell_measurement_temperature     123(2)
_exptl_crystal_description     prism
_exptl_crystal_colour     colourless
_exptl_crystal_size_max     0.25
_exptl_crystal_size_mid     0.25
_exptl_crystal_size_min     0.25
_exptl_crystal_density_diffrn     1.263
_exptl_crystal_density_meas     ?
_exptl_crystal_density_method     'not measured'
_exptl_crystal_F_000     888
_exptl_absorpt_coefficient_mu     0.097
_exptl_absorpt_correction_type     multi-scan
_exptl_absorpt_process_details     '(SADABS; Sheldrick, 1997)'
_exptl_absorpt_correction_T_min     0.95
_exptl_absorpt_correction_T_max     0.97
_exptl_special_details
;
^1^H NMR (CDCl~3~) \d 1.45(18<i>H</i>, s,
<i>tert</i>-Bu), 3.51 (6<i>H</i>, s, OCH~3~), 5.21 (4<i>H</i>, s, OCH~2~O),
6.85 (2<i>H</i>, d, <i>J</i> = 8 Hz, H3 H5), 7.21 (1<i>H</i>, t, <i>J</i> = 8
Hz, H4). ^13^C NMR (CDCl~3~) \d 27.9 (CH~3~), 56.0 (CH~3~), 82.0 (CH~2~), 95.0
(CH~2~), 108.7 (CH), 128.7 (CH), 151.5 (C~q~), 162.0 (C~q~). ESI MS (20 V)
<i>m/z</i> 844 ([2<i>M</i>+NH~4~]^+^, 25%), 414 ([<i>M</i>+H]^+^, 26%), 358
(35%), 302 (100%), 258 (40%), 182 (39%).
;
_diffrn_ambient_temperature     123(2)
_diffrn_radiation_type     MoK\a
_diffrn_radiation_wavelength     0.71073
_diffrn_radiation_source     'fine-focus sealed tube'
_diffrn_radiation_monochromator     graphite
_diffrn_measurement_device_type     'Bruker X8 APEX CCD'
_diffrn_measurement_method     'Thin-slice \f and \w'
_diffrn_detector_area_resol_mean     ?
_diffrn_reflns_number     15504
_diffrn_reflns_av_R_equivalents     0.0264
_diffrn_reflns_av_sigmaI/netI     0.0227
_diffrn_reflns_theta_min     2.07
_diffrn_reflns_theta_max     26.00
_diffrn_reflns_theta_full     26.00
_diffrn_measured_fraction_theta_max     0.986
_diffrn_measured_fraction_theta_full     0.986
_diffrn_reflns_limit_h_min     -13
_diffrn_reflns_limit_h_max     11
_diffrn_reflns_limit_k_min     -24
_diffrn_reflns_limit_k_max     24
_diffrn_reflns_limit_l_min     -12
_diffrn_reflns_limit_l_max     12
_diffrn_standards_number     0
_diffrn_standards_interval_count     ?
_diffrn_standards_interval_time     ?
_diffrn_standards_decay_%     ?
_refine_special_details
;
Refinement of <i>F</i>^2^ against ALL reflections. The weighted <i>R</i>-factor
<i>wR</i> and goodness of fit <i>S</i> are based on <i>F</i>^2^, conventional
<i>R</i>-factors <i>R</i> are based on <i>F</i>, with <i>F</i> set to zero for
negative <i>F</i>^2^. The threshold expression of <i>F</i>^2^ >
\s(<i>F</i>^2^) is used only for calculating <i>R</i>-factors(gt) <i>etc</i>.
and is not relevant to the choice of reflections for refinement.
<i>R</i>-factors based on <i>F</i>^2^ are statistically about twice as large
as those based on <i>F</i>, and <i>R</i>- factors based on ALL data will be
even larger.
;
_reflns_number_total     4207
_reflns_number_gt     3714
_reflns_threshold_expression     I>2\s(I)
_refine_ls_structure_factor_coef     Fsqd
_refine_ls_matrix_type     full
_refine_ls_R_factor_all     0.0420
_refine_ls_R_factor_gt     0.0366
_refine_ls_wR_factor_gt     0.0919
_refine_ls_wR_factor_ref     0.0953
_refine_ls_goodness_of_fit_ref     1.053
_refine_ls_restrained_S_all     1.053
_refine_ls_number_reflns     4207
_refine_ls_number_parameters     264
_refine_ls_number_restraints     0
_refine_ls_hydrogen_treatment     constr
_refine_ls_weighting_scheme     calc
_refine_ls_weighting_details
         'calc w=1/[\s^2^(Fo^2^)+(0.0455P)^2^+0.7413P] where P=(Fo^2^+2Fc^2^)/3'
_atom_sites_solution_hydrogens     geom
_atom_sites_solution_primary     direct
_atom_sites_solution_secondary     difmap
_refine_ls_shift/su_max     0.000
_refine_ls_shift/su_mean     0.000
_refine_diff_density_max     0.251
_refine_diff_density_min     -0.222
_refine_ls_extinction_method     none
_refine_ls_extinction_coef     ?
loop_
    _atom_type_symbol
    _atom_type_description
    _atom_type_scat_dispersion_real
    _atom_type_scat_dispersion_imag
    _atom_type_scat_source
    'C' 'C' 0.0033 0.0016
                         'International Tables Vol C Tables 4.2.6.8 and 6.1.1.4'
    'H' 'H' 0.0000 0.0000
                         'International Tables Vol C Tables 4.2.6.8 and 6.1.1.4'
    'N' 'N' 0.0061 0.0033
                         'International Tables Vol C Tables 4.2.6.8 and 6.1.1.4'
    'O' 'O' 0.0106 0.0060
                         'International Tables Vol C Tables 4.2.6.8 and 6.1.1.4'
_computing_data_collection     'APEX2 (Bruker, 2005)'
_computing_cell_refinement     'APEX2 (Bruker, 2005)'
_computing_data_reduction     'APEX2 (Bruker, 2005)'
_computing_structure_solution     'SHELXS97 (Sheldrick, 2008)'
_computing_structure_refinement     'SHELXL97 (Sheldrick, 2008)'
_computing_molecular_graphics     'X-SEED (Barbour, 2001)'
_computing_publication_material     'CIFTAB (Sheldrick, 1997)'
loop_
    _atom_site_type_symbol
    _atom_site_label
    _atom_site_fract_x
    _atom_site_fract_y
    _atom_site_fract_z
    _atom_site_U_iso_or_equiv
    _atom_site_adp_type
    _atom_site_calc_flag
    _atom_site_refinement_flags
    _atom_site_occupancy
    _atom_site_disorder_assembly
    _atom_site_disorder_group
    O O1 0.01820(8) 0.15220(4) 0.49516(9) 0.0208(2) Uani d . 1 . .
    O O2 -0.17789(8) 0.19162(5) 0.45496(10) 0.0239(2) Uani d . 1 . .
    O O3 0.20418(8) 0.02812(4) 0.84955(9) 0.0222(2) Uani d . 1 . .
    O O4 0.22082(9) -0.08991(5) 0.87902(10) 0.0275(2) Uani d . 1 . .
    O O5 0.32175(8) 0.04924(4) 0.57699(9) 0.0226(2) Uani d . 1 . .
    O O6 0.40454(8) 0.13528(5) 0.70366(9) 0.0215(2) Uani d . 1 . .
    O O7 0.10556(8) 0.22153(4) 0.75269(9) 0.0209(2) Uani d . 1 . .
    O O8 0.26357(8) 0.23752(4) 0.62311(9) 0.0189(2) Uani d . 1 . .
    N N1 0.20550(9) 0.13091(5) 0.66923(10) 0.0170(2) Uani d . 1 . .
    C C1 0.10389(11) 0.08748(6) 0.67245(12) 0.0169(3) Uani d . 1 . .
    C C2 0.00578(11) 0.09870(6) 0.58212(12) 0.0183(3) Uani d . 1 . .
    C C3 -0.09338(12) 0.05666(6) 0.58451(14) 0.0224(3) Uani d . 1 . .
    H H3 -0.1612 0.0646 0.5247 0.027 Uiso calc R 1 . .
    C C4 -0.09125(12) 0.00289(7) 0.67605(14) 0.0245(3) Uani d . 1 . .
    H H4 -0.1581 -0.0266 0.6766 0.029 Uiso calc R 1 . .
    C C5 0.00498(12) -0.00910(6) 0.76637(14) 0.0228(3) Uani d . 1 . .
    H H5 0.0042 -0.0461 0.8283 0.027 Uiso calc R 1 . .
    C C6 0.10309(11) 0.03395(6) 0.76507(12) 0.0188(3) Uani d . 1 . .
    C C7 -0.07663(12) 0.16675(7) 0.39715(13) 0.0223(3) Uani d . 1 . .
    H H7A -0.0489 0.2006 0.3315 0.027 Uiso calc R 1 . .
    H H7B -0.0976 0.1247 0.3459 0.027 Uiso calc R 1 . .
    C C8 -0.15998(14) 0.25694(7) 0.51580(17) 0.0344(4) Uani d . 1 . .
    H H8A -0.1033 0.2531 0.5948 0.052 Uiso calc R 1 . .
    H H8B -0.2360 0.2744 0.5452 0.052 Uiso calc R 1 . .
    H H8C -0.1284 0.2882 0.4492 0.052 Uiso calc R 1 . .
    C C9 0.21192(14) -0.02718(7) 0.94256(13) 0.0283(3) Uani d . 1 . .
    H H9A 0.2824 -0.0206 1.0061 0.034 Uiso calc R 1 . .
    H H9B 0.1405 -0.0271 0.9969 0.034 Uiso calc R 1 . .
    C C10 0.32667(13) -0.09618(8) 0.80655(16) 0.0331(3) Uani d . 1 . .
    H H10A 0.3254 -0.0626 0.7328 0.050 Uiso calc R 1 . .
    H H10B 0.3310 -0.1420 0.7681 0.050 Uiso calc R 1 . .
    H H10C 0.3962 -0.0882 0.8690 0.050 Uiso calc R 1 . .
    C C11 0.31523(11) 0.10078(6) 0.64174(12) 0.0174(3) Uani d . 1 . .
    C C12 0.18617(11) 0.20088(6) 0.68888(11) 0.0159(2) Uani d . 1 . .
    C C13 0.52977(12) 0.11794(7) 0.67929(14) 0.0246(3) Uani d . 1 . .
    C C14 0.55807(14) 0.04678(8) 0.73059(17) 0.0376(4) Uani d . 1 . .
    H H14A 0.5129 0.0136 0.6741 0.056 Uiso calc R 1 . .
    H H14B 0.5362 0.0427 0.8253 0.056 Uiso calc R 1 . .
    H H14C 0.6434 0.0380 0.7255 0.056 Uiso calc R 1 . .
    C C15 0.59817(13) 0.17074(9) 0.76495(17) 0.0393(4) Uani d . 1 . .
    H H15A 0.5830 0.1640 0.8612 0.059 Uiso calc R 1 . .
    H H15B 0.5721 0.2163 0.7365 0.059 Uiso calc R 1 . .
    H H15C 0.6835 0.1659 0.7524 0.059 Uiso calc R 1 . .
    C C16 0.55154(13) 0.12683(9) 0.53009(15) 0.0351(4) Uani d . 1 . .
    H H16A 0.5067 0.0923 0.4767 0.053 Uiso calc R 1 . .
    H H16B 0.6367 0.1217 0.5165 0.053 Uiso calc R 1 . .
    H H16C 0.5253 0.1722 0.5003 0.053 Uiso calc R 1 . .
    C C17 0.26643(12) 0.31241(6) 0.63900(13) 0.0200(3) Uani d . 1 . .
    C C18 0.15042(12) 0.34337(7) 0.58381(13) 0.0238(3) Uani d . 1 . .
    H H18A 0.1360 0.3304 0.4881 0.036 Uiso calc R 1 . .
    H H18B 0.1551 0.3930 0.5910 0.036 Uiso calc R 1 . .
    H H18C 0.0851 0.3267 0.6366 0.036 Uiso calc R 1 . .
    C C19 0.36707(13) 0.33176(7) 0.54976(16) 0.0295(3) Uani d . 1 . .
    H H19A 0.3453 0.3197 0.4549 0.044 Uiso calc R 1 . .
    H H19B 0.4395 0.3073 0.5804 0.044 Uiso calc R 1 . .
    H H19C 0.3813 0.3808 0.5563 0.044 Uiso calc R 1 . .
    C C20 0.29631(14) 0.33007(7) 0.78745(14) 0.0310(3) Uani d . 1 . .
    H H20A 0.3721 0.3088 0.8174 0.047 Uiso calc R 1 . .
    H H20B 0.2332 0.3133 0.8434 0.047 Uiso calc R 1 . .
    H H20C 0.3029 0.3795 0.7973 0.047 Uiso calc R 1 . .
loop_
    _atom_site_aniso_label
    _atom_site_aniso_U_11
    _atom_site_aniso_U_22
    _atom_site_aniso_U_33
    _atom_site_aniso_U_12
    _atom_site_aniso_U_13
    _atom_site_aniso_U_23
    O1 0.0161(5) 0.0216(5) 0.0245(5) -0.0008(4) -0.0005(4) 0.0046(4)
    O2 0.0167(5) 0.0224(5) 0.0325(5) 0.0018(4) 0.0003(4) -0.0031(4)
    O3 0.0259(5) 0.0183(5) 0.0222(4) 0.0018(4) -0.0017(4) 0.0016(3)
    O4 0.0336(6) 0.0189(5) 0.0300(5) 0.0040(4) 0.0022(4) 0.0032(4)
    O5 0.0207(5) 0.0203(5) 0.0269(5) 0.0022(4) 0.0023(4) -0.0058(4)
    O6 0.0128(5) 0.0250(5) 0.0265(5) 0.0006(4) -0.0003(4) -0.0060(4)
    O7 0.0225(5) 0.0181(4) 0.0227(4) 0.0014(4) 0.0074(4) -0.0008(3)
    O8 0.0200(5) 0.0143(4) 0.0227(4) -0.0020(3) 0.0056(4) -0.0010(3)
    N1 0.0135(5) 0.0146(5) 0.0230(5) 0.0002(4) 0.0017(4) -0.0006(4)
    C1 0.0150(6) 0.0138(6) 0.0222(6) -0.0001(5) 0.0047(5) -0.0026(5)
    C2 0.0176(7) 0.0157(6) 0.0219(6) 0.0022(5) 0.0050(5) -0.0013(5)
    C3 0.0150(7) 0.0208(6) 0.0314(7) 0.0007(5) 0.0024(5) -0.0028(5)
    C4 0.0177(7) 0.0174(6) 0.0394(8) -0.0031(5) 0.0102(6) -0.0032(5)
    C5 0.0251(7) 0.0142(6) 0.0302(7) 0.0006(5) 0.0114(6) 0.0019(5)
    C6 0.0203(7) 0.0159(6) 0.0205(6) 0.0038(5) 0.0042(5) -0.0032(5)
    C7 0.0195(7) 0.0260(7) 0.0210(6) 0.0024(5) -0.0016(5) -0.0002(5)
    C8 0.0310(9) 0.0256(7) 0.0462(9) 0.0045(6) -0.0015(7) -0.0094(6)
    C9 0.0428(9) 0.0222(7) 0.0197(6) 0.0051(6) 0.0017(6) 0.0033(5)
    C10 0.0296(8) 0.0281(8) 0.0415(8) 0.0070(6) 0.0001(6) -0.0030(6)
    C11 0.0158(7) 0.0188(6) 0.0175(6) 0.0001(5) 0.0020(5) 0.0025(5)
    C12 0.0170(6) 0.0156(6) 0.0149(5) -0.0004(5) -0.0011(5) -0.0001(4)
    C13 0.0123(7) 0.0344(8) 0.0269(7) 0.0022(5) 0.0004(5) -0.0017(6)
    C14 0.0230(8) 0.0432(9) 0.0461(9) 0.0101(7) -0.0037(7) 0.0073(7)
    C15 0.0194(8) 0.0537(10) 0.0445(9) -0.0062(7) -0.0029(7) -0.0104(8)
    C16 0.0192(8) 0.0569(10) 0.0295(8) -0.0030(7) 0.0037(6) 0.0026(7)
    C17 0.0243(7) 0.0125(6) 0.0235(6) -0.0036(5) 0.0021(5) -0.0007(5)
    C18 0.0275(8) 0.0195(6) 0.0249(6) 0.0018(5) 0.0046(5) 0.0037(5)
    C19 0.0261(8) 0.0219(7) 0.0413(8) -0.0044(6) 0.0085(6) 0.0039(6)
    C20 0.0412(9) 0.0235(7) 0.0275(7) -0.0060(6) -0.0066(6) -0.0038(6)
_geom_special_details
;
All e.s.d.'s (except the e.s.d. in the dihedral angle between two l.s. planes)
are estimated using the full covariance matrix. The cell e.s.d.'s are taken
into account individually in the estimation of e.s.d.'s in distances, angles
and torsion angles; correlations between e.s.d.'s in cell parameters are only
used when they are defined by crystal symmetry. An approximate (isotropic)
treatment of cell e.s.d.'s is used for estimating e.s.d.'s involving l.s.
planes.
;
loop_
    _geom_bond_atom_site_label_1
    _geom_bond_atom_site_label_2
    _geom_bond_site_symmetry_2
    _geom_bond_distance
    _geom_bond_publ_flag
    O1 C2 . 1.3683(15) ?
    O1 C7 . 1.4264(15) ?
    O2 C7 . 1.3907(16) ?
    O2 C8 . 1.4272(16) ?
    O3 C6 . 1.3754(16) ?
    O3 C9 . 1.4210(15) ?
    O4 C9 . 1.3894(16) ?
    O4 C10 . 1.4272(18) ?
    O5 C11 . 1.2017(15) ?
    O6 C11 . 1.3317(15) ?
    O6 C13 . 1.4825(16) ?
    O7 C12 . 1.2023(15) ?
    O8 C12 . 1.3266(15) ?
    O8 C17 . 1.4820(14) ?
    N1 C12 . 1.4088(15) ?
    N1 C11 . 1.4096(16) ?
    N1 C1 . 1.4292(16) ?
    C1 C6 . 1.3928(17) ?
    C1 C2 . 1.3954(18) ?
    C2 C3 . 1.3903(18) ?
    C3 C4 . 1.3884(19) ?
    C3 H3 . 0.9500 ?
    C4 C5 . 1.382(2) ?
    C4 H4 . 0.9500 ?
    C5 C6 . 1.3923(18) ?
    C5 H5 . 0.9500 ?
    C7 H7A . 0.9900 ?
    C7 H7B . 0.9900 ?
    C8 H8A . 0.9800 ?
    C8 H8B . 0.9800 ?
    C8 H8C . 0.9800 ?
    C9 H9A . 0.9900 ?
    C9 H9B . 0.9900 ?
    C10 H10A . 0.9800 ?
    C10 H10B . 0.9800 ?
    C10 H10C . 0.9800 ?
    C13 C16 . 1.5109(19) ?
    C13 C14 . 1.516(2) ?
    C13 C15 . 1.519(2) ?
    C14 H14A . 0.9800 ?
    C14 H14B . 0.9800 ?
    C14 H14C . 0.9800 ?
    C15 H15A . 0.9800 ?
    C15 H15B . 0.9800 ?
    C15 H15C . 0.9800 ?
    C16 H16A . 0.9800 ?
    C16 H16B . 0.9800 ?
    C16 H16C . 0.9800 ?
    C17 C18 . 1.5136(19) ?
    C17 C19 . 1.5195(18) ?
    C17 C20 . 1.5196(18) ?
    C18 H18A . 0.9800 ?
    C18 H18B . 0.9800 ?
    C18 H18C . 0.9800 ?
    C19 H19A . 0.9800 ?
    C19 H19B . 0.9800 ?
    C19 H19C . 0.9800 ?
    C20 H20A . 0.9800 ?
    C20 H20B . 0.9800 ?
    C20 H20C . 0.9800 ?
loop_
    _geom_angle_atom_site_label_1
    _geom_angle_atom_site_label_2
    _geom_angle_atom_site_label_3
    _geom_angle_site_symmetry_1
    _geom_angle_site_symmetry_3
    _geom_angle
    _geom_angle_publ_flag
    C2 O1 C7 . . 118.55(10) ?
    C7 O2 C8 . . 112.86(11) ?
    C6 O3 C9 . . 118.13(10) ?
    C9 O4 C10 . . 112.61(11) ?
    C11 O6 C13 . . 120.59(10) ?
    C12 O8 C17 . . 120.00(9) ?
    C12 N1 C11 . . 125.51(10) ?
    C12 N1 C1 . . 116.83(10) ?
    C11 N1 C1 . . 117.61(10) ?
    C6 C1 C2 . . 120.13(11) ?
    C6 C1 N1 . . 120.07(11) ?
    C2 C1 N1 . . 119.80(11) ?
    O1 C2 C3 . . 125.34(12) ?
    O1 C2 C1 . . 114.49(11) ?
    C3 C2 C1 . . 120.17(12) ?
    C4 C3 C2 . . 118.65(12) ?
    C4 C3 H3 . . 120.7 ?
    C2 C3 H3 . . 120.7 ?
    C5 C4 C3 . . 122.09(12) ?
    C5 C4 H4 . . 119.0 ?
    C3 C4 H4 . . 119.0 ?
    C4 C5 C6 . . 118.93(12) ?
    C4 C5 H5 . . 120.5 ?
    C6 C5 H5 . . 120.5 ?
    O3 C6 C5 . . 124.99(11) ?
    O3 C6 C1 . . 115.00(11) ?
    C5 C6 C1 . . 120.01(12) ?
    O2 C7 O1 . . 113.19(10) ?
    O2 C7 H7A . . 108.9 ?
    O1 C7 H7A . . 108.9 ?
    O2 C7 H7B . . 108.9 ?
    O1 C7 H7B . . 108.9 ?
    H7A C7 H7B . . 107.8 ?
    O2 C8 H8A . . 109.5 ?
    O2 C8 H8B . . 109.5 ?
    H8A C8 H8B . . 109.5 ?
    O2 C8 H8C . . 109.5 ?
    H8A C8 H8C . . 109.5 ?
    H8B C8 H8C . . 109.5 ?
    O4 C9 O3 . . 113.22(10) ?
    O4 C9 H9A . . 108.9 ?
    O3 C9 H9A . . 108.9 ?
    O4 C9 H9B . . 108.9 ?
    O3 C9 H9B . . 108.9 ?
    H9A C9 H9B . . 107.7 ?
    O4 C10 H10A . . 109.5 ?
    O4 C10 H10B . . 109.5 ?
    H10A C10 H10B . . 109.5 ?
    O4 C10 H10C . . 109.5 ?
    H10A C10 H10C . . 109.5 ?
    H10B C10 H10C . . 109.5 ?
    O5 C11 O6 . . 127.26(12) ?
    O5 C11 N1 . . 122.45(11) ?
    O6 C11 N1 . . 110.18(10) ?
    O7 C12 O8 . . 127.29(11) ?
    O7 C12 N1 . . 121.92(11) ?
    O8 C12 N1 . . 110.71(10) ?
    O6 C13 C16 . . 109.73(11) ?
    O6 C13 C14 . . 110.04(11) ?
    C16 C13 C14 . . 112.79(13) ?
    O6 C13 C15 . . 102.12(11) ?
    C16 C13 C15 . . 110.76(13) ?
    C14 C13 C15 . . 110.89(13) ?
    C13 C14 H14A . . 109.5 ?
    C13 C14 H14B . . 109.5 ?
    H14A C14 H14B . . 109.5 ?
    C13 C14 H14C . . 109.5 ?
    H14A C14 H14C . . 109.5 ?
    H14B C14 H14C . . 109.5 ?
    C13 C15 H15A . . 109.5 ?
    C13 C15 H15B . . 109.5 ?
    H15A C15 H15B . . 109.5 ?
    C13 C15 H15C . . 109.5 ?
    H15A C15 H15C . . 109.5 ?
    H15B C15 H15C . . 109.5 ?
    C13 C16 H16A . . 109.5 ?
    C13 C16 H16B . . 109.5 ?
    H16A C16 H16B . . 109.5 ?
    C13 C16 H16C . . 109.5 ?
    H16A C16 H16C . . 109.5 ?
    H16B C16 H16C . . 109.5 ?
    O8 C17 C18 . . 110.43(10) ?
    O8 C17 C19 . . 101.58(10) ?
    C18 C17 C19 . . 110.37(11) ?
    O8 C17 C20 . . 109.33(10) ?
    C18 C17 C20 . . 113.10(11) ?
    C19 C17 C20 . . 111.43(12) ?
    C17 C18 H18A . . 109.5 ?
    C17 C18 H18B . . 109.5 ?
    H18A C18 H18B . . 109.5 ?
    C17 C18 H18C . . 109.5 ?
    H18A C18 H18C . . 109.5 ?
    H18B C18 H18C . . 109.5 ?
    C17 C19 H19A . . 109.5 ?
    C17 C19 H19B . . 109.5 ?
    H19A C19 H19B . . 109.5 ?
    C17 C19 H19C . . 109.5 ?
    H19A C19 H19C . . 109.5 ?
    H19B C19 H19C . . 109.5 ?
    C17 C20 H20A . . 109.5 ?
    C17 C20 H20B . . 109.5 ?
    H20A C20 H20B . . 109.5 ?
    C17 C20 H20C . . 109.5 ?
    H20A C20 H20C . . 109.5 ?
    H20B C20 H20C . . 109.5 ?
loop_
    _geom_torsion_atom_site_label_1
    _geom_torsion_atom_site_label_2
    _geom_torsion_atom_site_label_3
    _geom_torsion_atom_site_label_4
    _geom_torsion_site_symmetry_1
    _geom_torsion_site_symmetry_2
    _geom_torsion_site_symmetry_3
    _geom_torsion_site_symmetry_4
    _geom_torsion
    _geom_torsion_publ_flag
    C2 C1 N1 C12 . . . . 57.65(15) ?
    C6 C1 N1 C11 . . . . 59.68(15) ?
