# Supplementary material for: Di-tert-butyl N-[2,6-bis­(methoxy­meth­oxy)phen­yl]imino­diacetate
Source: Acta Crystallogr Sect E Struct Rep Online. 2009 Mar 25;65(Pt 4):o819. doi: 10.1107/S1600536809009246 (PMC2968827; doi:10.1107/S1600536809009246)
Supplement: Supplementary file 2 [file e-65-0o819-Isup2.hkl]

# 
# h,k,l, Fc-squared, Fo-squared, sigma(Fo-squared) and status flag 
# 
data_I
_shelx_title ' A45_07 in P2(1)/c' 
_shelx_refln_list_code          4 
_shelx_F_calc_maximum      147.82 
_exptl_crystal_F_000       888.00 
_reflns_d_resolution_high  0.8107 
 
loop_ 
 _symmetry_equiv_pos_as_xyz 
 'x, y, z' 
 '-x, y+1/2, -z+1/2' 
 '-x, -y, -z' 
 'x, -y-1/2, z-1/2' 
 
_cell_length_a    11.2544 
_cell_length_b    19.6759 
_cell_length_c     9.8325 
_cell_angle_alpha  90.000 
_cell_angle_beta   93.207 
_cell_angle_gamma  90.000 
 
_shelx_F_squared_multiplier     1.000 
 
loop_ 
 _refln_index_h 
 _refln_index_k 
 _refln_index_l 
 _refln_F_squared_calc 
 _refln_F_squared_meas 
 _refln_F_squared_sigma 
 _refln_observed_status 
   2   0   0     3813.89     3551.10     55.79 o 
   3   0   0      897.00      768.87     23.63 o 
   4   0   0      326.32      354.16      7.97 o 
   5   0   0      522.74      544.63     11.92 o 
   6   0   0       20.46       21.49      5.61 o 
   7   0   0       50.85       41.84      3.31 o 
   8   0   0      293.94      317.88     20.98 o 
   9   0   0     1969.35     2102.79     42.07 o 
  10   0   0     3088.09     3075.94     85.42 o 
  11   0   0     1061.87     1091.36     35.24 o 
   1   1   0     8430.84     7674.70    245.32 o 
   2   1   0       22.69       20.35      0.89 o 
   3   1   0     2127.04     1874.30     20.78 o 
   4   1   0     4097.13     4283.03     45.98 o 
   5   1   0        4.16        8.63      1.02 o 
   6   1   0       26.29       18.57      1.27 o 
   7   1   0     1260.06     1332.79     19.16 o 
   8   1   0      412.70      396.97      7.64 o 
   9   1   0       45.62       42.93      3.15 o 
  10   1   0      146.11      132.13      6.54 o 
  11   1   0      561.19      565.28     15.02 o 
   0   2   0       67.48       66.52      2.06 o 
   1   2   0      197.98      160.03      9.11 o 
   2   2   0     2511.47     2349.67     31.37 o 
   3   2   0      627.50      593.88      8.99 o 
   4   2   0      424.17      405.65      6.71 o 
   5   2   0       57.59       67.88      1.55 o 
   6   2   0      144.11      148.01      2.65 o 
   7   2   0     1067.87     1193.88     13.96 o 
   8   2   0      268.42      255.68      3.95 o 
   9   2   0     3882.09     3852.56     59.99 o 
  10   2   0      638.39      599.70     15.14 o 
  11   2   0       88.24       91.69      8.01 o 
  12   2   0       11.48       15.10      4.56 o 
   1   3   0      295.34      262.83      3.41 o 
   2   3   0      825.82      747.04     12.86 o 
   3   3   0      192.69      147.59      3.39 o 
   4   3   0       74.02       69.87      2.35 o 
   5   3   0     4445.42     4456.69     59.73 o 
   6   3   0      602.20      682.73      8.67 o 
   7   3   0      625.37      582.46      7.61 o 
   8   3   0      859.64      902.86     12.03 o 
   9   3   0      421.20      431.63      6.51 o 
  10   3   0      211.16      228.17      7.78 o 
  11   3   0       72.46       67.75      7.37 o 
  12   3   0      142.22      133.12     10.36 o 
   0   4   0     3057.37     2855.79     37.97 o 
   1   4   0     9448.00     8568.09     78.98 o 
   2   4   0     2611.98     2452.56     27.10 o 
   3   4   0     2939.82     2713.06     39.77 o 
   4   4   0        2.66        2.86      1.48 o 
   5   4   0     1441.15     1577.58     22.69 o 
   6   4   0      417.31      431.86     10.77 o 
   7   4   0       24.41       21.85      1.17 o 
   8   4   0       81.34       90.52      2.42 o 
   9   4   0       16.08       24.49      1.41 o 
  10   4   0       14.04       14.99      1.47 o 
  11   4   0      481.67      467.43     20.69 o 
  12   4   0       85.10      103.67      9.76 o 
   1   5   0      944.27      851.08      8.79 o 
   2   5   0        0.55        0.22      0.61 o 
   3   5   0       59.13       88.94      2.57 o 
   4   5   0     1756.21     1853.88     32.34 o 
   5   5   0      101.70       88.56      3.19 o 
   6   5   0     1156.16     1333.39     25.93 o 
   7   5   0       81.58       88.35      3.72 o 
   8   5   0     1022.79      942.21     12.70 o 
   9   5   0      145.69      159.14      4.01 o 
  10   5   0       92.16       81.25      4.28 o 
  11   5   0        6.72        9.49      4.27 o 
  12   5   0        0.85        2.41      3.55 o 
  13   5   0       87.93       86.55      9.80 o 
   0   6   0     3744.45     3709.00     49.37 o 
   1   6   0      295.49      282.08      3.71 o 
   2   6   0     1386.60     1332.07     14.15 o 
   3   6   0       84.16       95.43      2.13 o 
   4   6   0      107.90       93.25      1.95 o 
   5   6   0     2832.45     2985.01     50.03 o 
   6   6   0       16.03       16.27      4.15 o 
   7   6   0        0.13        1.40      1.28 o 
   8   6   0       19.53       28.05      2.55 o 
   9   6   0      704.82      682.90     11.47 o 
  10   6   0      151.08      170.32      6.95 o 
  11   6   0      144.07      145.78     11.47 o 
  12   6   0        8.45        7.61      4.56 o 
  13   6   0       10.40       10.32      5.26 o 
   1   7   0     1041.52     1078.08     14.43 o 
   2   7   0      193.83      210.21      3.05 o 
   3   7   0     1020.85     1080.08     13.21 o 
   4   7   0        3.50        2.67      0.66 o 
   5   7   0      603.10      594.39      9.63 o 
   6   7   0       10.37       21.23      2.38 o 
   7   7   0      852.63      794.50     19.77 o 
   8   7   0      170.37      165.18      7.31 o 
   9   7   0      421.74      389.23     12.74 o 
  10   7   0       16.05       18.49      3.03 o 
  11   7   0       16.14       21.47      2.94 o 
  12   7   0       34.80       44.54      7.98 o 
  13   7   0       76.30       89.64     10.73 o 
   0   8   0       29.42       38.13      1.98 o 
   1   8   0        1.89        2.41      0.89 o 
   2   8   0     1225.99     1218.74     12.65 o 
   3   8   0       71.78       83.38      2.39 o 
   4   8   0     1038.38     1150.55     15.47 o 
   5   8   0      402.75      426.39      7.43 o 
   6   8   0       33.54       34.20      1.52 o 
   7   8   0      122.39      100.84      6.02 o 
   8   8   0      360.81      359.57     11.95 o 
   9   8   0      118.38       98.52      9.70 o 
  10   8   0        7.91        4.86      2.33 o 
  11   8   0       13.07       11.19      2.70 o 
  12   8   0       26.01       11.80      5.47 o 
  13   8   0       89.38      100.68     11.39 o 
   1   9   0     2262.24     2381.20     33.48 o 
   2   9   0       86.31       93.01      2.23 o 
   3   9   0      444.46      481.22      8.73 o 
   4   9   0      454.33      514.31      9.31 o 
   5   9   0        0.49        0.97      1.44 o 
   6   9   0     1869.06     1897.57     27.06 o 
   7   9   0       12.21       12.77      1.17 o 
   8   9   0       47.97       57.47      5.02 o 
   9   9   0      174.77      134.90      7.22 o 
  10   9   0      183.70      194.94      8.81 o 
  11   9   0       49.01       50.01      6.23 o 
  12   9   0       36.21       38.27      8.27 o 
   0  10   0      106.22      107.51      4.87 o 
   1  10   0      349.41      348.04      5.41 o 
   2  10   0      127.29      111.84      2.59 o 
   3  10   0      135.76      116.76      2.41 o 
   4  10   0      407.82      453.40      8.58 o 
   5  10   0       11.17       13.73      1.57 o 
   6  10   0      281.71      323.45      6.58 o 
   7  10   0      205.94      189.68      4.51 o 
   8  10   0        7.33       13.22      2.18 o 
   9  10   0       87.55       65.89      5.59 o 
  10  10   0      251.69      251.08     10.49 o 
  11  10   0      117.94      109.94      6.92 o 
  12  10   0       15.23       26.45      7.53 o 
   1  11   0       31.14       47.19      1.91 o 
   2  11   0      822.59      746.76     10.11 o 
   3  11   0       97.24      104.30      2.80 o 
   4  11   0       42.59       40.82      2.52 o 
   5  11   0       52.44       62.97      2.98 o 
   6  11   0      149.34      149.13      4.32 o 
   7  11   0      272.29      229.00      6.71 o 
   8  11   0      148.48      124.66      7.57 o 
   9  11   0     1191.24     1065.63     27.43 o 
  10  11   0        1.19        4.42      2.87 o 
  11  11   0        0.80       -0.04      2.47 o 
  12  11   0        0.50        4.06      5.05 o 
   0  12   0       91.05      100.44      4.29 o 
   1  12   0     1211.14     1252.54     17.40 o 
   2  12   0        1.38        1.93      0.90 o 
   3  12   0     1703.40     1760.29     20.83 o 
   4  12   0       26.86       45.63      3.30 o 
   5  12   0      100.68      119.29      4.40 o 
   6  12   0        0.70        6.89      1.67 o 
   7  12   0       92.25       84.94      4.29 o 
   8  12   0      953.12      861.84     23.84 o 
   9  12   0      161.57      164.47      9.00 o 
  10  12   0       23.05       22.30      4.32 o 
  11  12   0        2.32        1.45      2.87 o 
  12  12   0      275.69      277.23     19.89 o 
   1  13   0      253.88      218.23      5.15 o 
   2  13   0       22.21       20.51      1.71 o 
   3  13   0        0.42        1.43      0.80 o 
   4  13   0      472.70      463.88      9.67 o 
   5  13   0       79.95       82.99      4.13 o 
   6  13   0      967.47      944.47     16.12 o 
   7  13   0       16.27       11.56      3.47 o 
   8  13   0        0.18       -0.20      2.79 o 
   9  13   0      291.89      296.06     12.71 o 
  10  13   0      134.31      131.29      8.53 o 
  11  13   0        1.51       -0.85      2.49 o 
   0  14   0     1474.19     1441.30     32.26 o 
   1  14   0      474.94      454.44      8.40 o 
   2  14   0     1482.99     1509.38     20.69 o 
   3  14   0        3.40        2.40      0.91 o 
   4  14   0      143.11      144.83      6.24 o 
   5  14   0       66.33       60.38      6.59 o 
   6  14   0      152.27      168.55      6.54 o 
   7  14   0        1.62        4.81      2.07 o 
   8  14   0      140.90      146.24      9.15 o 
   9  14   0       14.33       11.59      3.82 o 
  10  14   0       46.10       53.55      8.09 o 
  11  14   0        1.00       -1.32      2.81 o 
   1  15   0       11.73       23.12      3.10 o 
   2  15   0     1359.90     1421.21     19.95 o 
   3  15   0     2462.50     2392.42     30.86 o 
   4  15   0      499.05      489.18     12.58 o 
   5  15   0       16.64       19.63      3.07 o 
   6  15   0      108.98      105.43      6.87 o 
   7  15   0       34.08       33.05      5.42 o 
   8  15   0        4.15        5.10      3.67 o 
   9  15   0        0.22        1.98      3.26 o 
  10  15   0       50.67       37.92      5.83 o 
   0  16   0      391.86      350.83     12.25 o 
   1  16   0      666.94      695.25     13.46 o 
   2  16   0        0.25        1.39      1.17 o 
   3  16   0      114.02      114.65      3.59 o 
   4  16   0       16.50       21.05      4.27 o 
   5  16   0        6.46        2.93      2.24 o 
   6  16   0       71.91       69.80      4.83 o 
   7  16   0       46.64       56.22      6.70 o 
   8  16   0      111.72      104.05      8.81 o 
   9  16   0      685.13      716.31     23.19 o 
  10  16   0      154.34      150.48     10.17 o 
   1  17   0       91.11       94.64      4.67 o 
   2  17   0      266.10      287.75      6.66 o 
   3  17   0       83.51       74.46      3.72 o 
   4  17   0      306.92      295.00      9.79 o 
   5  17   0      639.45      603.25     15.16 o 
   6  17   0      250.26      243.17      8.84 o 
   7  17   0      284.06      289.07     17.92 o 
   8  17   0        2.38        0.62      3.65 o 
   9  17   0       95.52      114.96      9.27 o 
   0  18   0       37.29       23.69      5.01 o 
   1  18   0       14.21       13.97      2.42 o 
   2  18   0     1160.47     1066.10     18.89 o 
   3  18   0     1272.76     1232.23     20.80 o 
   4  18   0      264.89      246.41     12.82 o 
   5  18   0     1613.10     1618.27     31.60 o 
   6  18   0        2.64        5.38      4.45 o 
   7  18   0       47.87       33.59      5.98 o 
   8  18   0       32.58       53.49      7.24 o 
   9  18   0       29.62       34.13      6.10 o 
   1  19   0        3.86        7.87      2.25 o 
   2  19   0       19.01       21.40      3.92 o 
   3  19   0      287.84      319.61      8.20 o 
   4  19   0       58.33       67.31      5.38 o 
   5  19   0      184.18      175.03     10.54 o 
   6  19   0       23.72       22.51      5.14 o 
   7  19   0       13.08       11.97      4.60 o 
   8  19   0        0.10       -2.59      3.58 o 
   0  20   0      165.35      153.71     11.71 o 
   1  20   0      223.10      225.85      7.31 o 
   2  20   0       48.50       57.18      3.89 o 
   3  20   0      359.32      369.52     11.88 o 
   4  20   0       16.96        7.62      3.02 o 
   5  20   0        1.33       -0.45      2.58 o 
   6  20   0      769.21      771.85     25.10 o 
   7  20   0      317.94      353.88     16.13 o 
   1  21   0      127.40      142.84      6.01 o 
   2  21   0      172.73      168.17      6.32 o 
   3  21   0      214.69      196.77      8.75 o 
   4  21   0       47.47       56.55      7.86 o 
   5  21   0        0.50        3.55      2.83 o 
   6  21   0       55.37       66.76      7.97 o 
   0  22   0      357.50      368.32     14.21 o 
   1  22   0        9.09       15.35      2.68 o 
   2  22   0        1.00       -0.46      2.49 o 
   3  22   0      171.23      169.92     10.20 o 
   4  22   0        9.40       10.33      3.69 o 
   5  22   0      116.09      152.95     11.12 o 
   1  23   0        5.90        8.63      2.65 o 
   2  23   0      175.36      188.75      8.86 o 
   3  23   0        4.04        0.85      4.42 o 
   4  23   0       37.11       36.77      4.86 o 
   0  24   0       43.87       48.94      6.20 o 
   1  24   0       11.30        6.69      3.83 o 
   2  24   0       35.59       38.44      5.02 o 
 -12   1   1      230.74      234.44     13.10 o 
 -11   1   1      973.00      984.89     22.96 o 
 -10   1   1     1675.08     1645.50     34.56 o 
  -9   1   1      185.41      194.71      5.66 o 
  -8   1   1     1125.35     1065.79     16.82 o 
  -7   1   1      483.94      441.15      6.00 o 
  -6   1   1     3128.50     3262.29     35.54 o 
  -5   1   1     4294.68     4367.57     46.99 o 
  -4   1   1       18.51       23.67      1.38 o 
  -3   1   1        0.83       -0.45      0.45 o 
  -2   1   1    15809.70    14312.01    131.81 o 
  -1   1   1    11048.17     9801.83     90.93 o 
   0   1   1     4967.78     4665.17     61.49 o 
   1   1   1     4904.62     4656.28     43.61 o 
   2   1   1     2020.32     1842.12     20.31 o 
   3   1   1     7485.24     7277.54     77.74 o 
   4   1   1      135.30      133.87      2.16 o 
   5   1   1      318.99      339.96      4.52 o 
   6   1   1      790.17      862.10     10.16 o 
   7   1   1      235.49      282.98      5.54 o 
   8   1   1       16.39       14.82      1.57 o 
   9   1   1     1398.35     1430.08     22.54 o 
  10   1   1      190.36      196.35      7.50 o 
  11   1   1       10.27        7.98      3.80 o 
 -12   2   1        7.76       11.78      4.19 o 
 -11   2   1      345.97      344.56     10.79 o 
 -10   2   1       76.07       88.34      4.98 o 
  -9   2   1      570.50      616.66     12.77 o 
  -8   2   1      130.95      164.75      3.34 o 
  -7   2   1        3.71        3.00      0.73 o 
  -6   2   1     2253.26     2509.91     29.25 o 
  -5   2   1      161.26      175.45      3.01 o 
  -4   2   1     3851.63     3884.94     41.93 o 
  -3   2   1      406.34      382.63      5.03 o 
  -2   2   1     7987.63     7484.70     69.21 o 
  -1   2   1     1981.91     1815.60     17.50 o 
   0   2   1     6869.86     6408.58     59.17 o 
   1   2   1      904.60      817.06      8.12 o 
   2   2   1     1516.16     1509.33     17.18 o 
   3   2   1     9666.76     9243.06    128.55 o 
   4   2   1       24.93       22.13      0.90 o 
   5   2   1     1126.06     1139.32     13.11 o 
   6   2   1       11.85       11.54      1.00 o 
   7   2   1      124.32      113.37      2.28 o 
   8   2   1        3.89        3.84      1.52 o 
   9   2   1       41.67       38.21      3.09 o 
  10   2   1     4743.10     4638.18     88.86 o 
  11   2   1      435.93      424.19     18.90 o 
 -12   3   1       13.01       14.57      4.79 o 
 -11   3   1        2.10        4.79      3.40 o 
 -10   3   1      226.43      215.96      7.71 o 
  -9   3   1      210.76      200.08      3.96 o 
  -8   3   1     1048.44     1024.05     13.64 o 
  -7   3   1       68.65       74.65      2.06 o 
  -6   3   1      549.65      680.89      8.71 o 
  -5   3   1     3425.13     3534.78     38.52 o 
  -4   3   1     3577.70     3639.27     39.49 o 
  -3   3   1      206.11      192.51      3.03 o 
  -2   3   1     4667.59     4467.86     41.64 o 
  -1   3   1     1064.72     1003.85      9.93 o 
   0   3   1     4721.11     4433.96     41.11 o 
   1   3   1     2837.42     2795.30     28.15 o 
   2   3   1      765.63      756.01      9.07 o 
   3   3   1     4677.97     4513.65     59.60 o 
   4   3   1     5391.11     5667.08     97.80 o 
   5   3   1     2916.01     3075.81     52.65 o 
   6   3   1        4.06        5.37      0.65 o 
   7   3   1       17.29       20.32      1.04 o 
   8   3   1       65.24       66.56      1.98 o 
   9   3   1      727.66      681.38     10.66 o 
  10   3   1      408.34      427.25     14.74 o 
  11   3   1      326.00      330.58     16.63 o 
  12   3   1      124.93      119.56     10.25 o 
 -13   4   1       31.70       20.12      6.00 o 
 -12   4   1       58.21       64.66      7.78 o 
 -11   4   1      618.71      618.56     25.09 o 
 -10   4   1        0.43        3.50      1.31 o 
  -9   4   1      110.56      113.62      2.97 o 
  -8   4   1        4.29        3.70      0.89 o 
  -7   4   1      137.96      138.34      3.06 o 
  -6   4   1        1.08        3.73      0.65 o 
  -5   4   1      492.77      590.95      8.56 o 
  -4   4   1       15.51       10.30      0.89 o 
  -3   4   1      400.20      375.50      5.17 o 
  -2   4   1      355.42      334.55      3.92 o 
  -1   4   1     3921.20     3716.83     37.09 o 
   0   4   1     3554.74     3430.80     32.12 o 
   1   4   1     8919.19     8418.37     77.56 o 
   2   4   1       37.92       53.53      1.61 o 
   3   4   1       21.39       23.41      1.88 o 
   4   4   1       58.87       64.29      2.48 o 
   5   4   1     5745.96     6130.83     98.24 o 
   6   4   1        0.23        0.20      0.83 o 
   7   4   1      436.67      405.17      7.68 o 
   8   4   1      360.15      335.66      5.39 o 
   9   4   1       11.09       11.07      1.25 o 
  10   4   1       36.66       52.10      6.89 o 
  11   4   1       15.49       19.77      5.55 o 
  12   4   1       95.71       96.78      9.70 o 
 -13   5   1       44.79       56.78      8.15 o 
 -12   5   1      443.66      423.36     20.65 o 
 -11   5   1        3.19        5.61      4.00 o 
 -10   5   1      447.08      432.62     12.21 o 
  -9   5   1       37.02       45.10      2.29 o 
  -8   5   1      380.96      390.22      6.42 o 
  -7   5   1        1.98        4.54      0.78 o 
  -6   5   1        2.02        1.77      0.63 o 
  -5   5   1       28.32       39.51      2.06 o 
  -4   5   1     1256.63     1260.08     15.18 o 
  -3   5   1      322.43      309.03      5.35 o 
  -2   5   1     1507.36     1279.86     12.74 o 
  -1   5   1      808.75      804.56      8.91 o 
   0   5   1     1919.24     1748.86     17.04 o 
   1   5   1     4102.71     3939.35     36.88 o 
   2   5   1     8667.90     8425.42     89.78 o 
   3   5   1      455.60      440.76      5.97 o 
   4   5   1      531.91      499.59     14.88 o 
   5   5   1        9.57       17.02      2.11 o 
   6   5   1        4.87       13.73      2.89 o 
   7   5   1      768.43      804.42     15.28 o 
   8   5   1       73.37       67.10      2.27 o 
   9   5   1      739.84      734.10     11.80 o 
  10   5   1      178.66      160.66      6.08 o 
  11   5   1        9.58       14.63      5.18 o 
  12   5   1       19.56       23.99      6.07 o 
 -13   6   1        8.93       10.77      5.43 o 
 -12   6   1      170.39      174.85     12.96 o 
 -11   6   1      460.93      432.67     20.73 o 
 -10   6   1        1.21        6.84      2.21 o 
  -9   6   1       50.43       61.70      4.79 o 
  -8   6   1        3.44        1.72      0.78 o 
  -7   6   1      236.33      276.92      6.11 o 
  -6   6   1      372.66      344.12      6.68 o 
  -5   6   1     1381.11     1518.67     17.88 o 
  -4   6   1     1512.76     1771.86     20.62 o 
  -3   6   1      393.41      398.14     11.04 o 
  -2   6   1      303.01      338.39      4.26 o 
  -1   6   1     1497.36     1578.87     15.67 o 
   0   6   1     1224.94     1303.05     13.17 o 
   1   6   1      799.55      799.50      8.54 o 
   2   6   1     2547.75     2585.89     24.81 o 
   3   6   1      591.11      560.95      7.47 o 
   4   6   1     1007.13     1137.25     17.55 o 
   5   6   1     1801.40     2034.28     42.58 o 
   6   6   1     1475.37     1553.61     39.92 o 
   7   6   1        9.60       18.38      2.20 o 
   8   6   1      182.53      212.67      9.40 o 
   9   6   1     1031.27     1000.14     29.11 o 
  10   6   1        4.73        6.66      2.05 o 
  11   6   1        0.08        2.43      3.98 o 
  12   6   1       74.05       80.53      9.66 o 
  13   6   1      313.99      370.63     20.92 o 
 -13   7   1       53.58       59.75      9.00 o 
 -12   7   1      171.46      169.74     13.02 o 
 -11   7   1       38.75       40.76      4.58 o 
 -10   7   1       15.79       13.98      2.94 o 
  -9   7   1       18.85       21.54      3.51 o 
  -8   7   1      407.81      431.13      9.41 o 
  -7   7   1        0.00        0.20      0.90 o 
  -6   7   1      181.67      167.48      3.83 o 
  -5   7   1     1027.56     1097.04     17.77 o 
  -4   7   1       30.38       37.71      1.58 o 
  -3   7   1       18.10        4.17      0.68 o 
  -2   7   1       14.48        7.53      0.73 o 
  -1   7   1     2189.23     2155.81     23.62 o 
   0   7   1       15.89       18.92      1.02 o 
   1   7   1     1456.85     1463.35     14.78 o 
   2   7   1     5498.97     5677.53     52.99 o 
   3   7   1      151.79      143.65      2.98 o 
   4   7   1     3683.01     3960.88     43.62 o 
   5   7   1        0.45        0.68      1.40 o 
   6   7   1     1863.03     1970.70     33.43 o 
   7   7   1        3.19        2.07      1.90 o 
   8   7   1      167.73      163.43     11.74 o 
   9   7   1      163.54      156.45      7.09 o 
  10   7   1       30.52       21.88      3.04 o 
  11   7   1        0.81        3.88      4.09 o 
  12   7   1        0.43       -0.43      3.82 o 
  13   7   1      194.42      212.49     16.09 o 
 -13   8   1       60.90       72.07     10.01 o 
 -12   8   1       22.30       34.50      7.28 o 
 -11   8   1      651.79      648.78     18.48 o 
 -10   8   1      103.22       99.20      9.85 o 
  -9   8   1       10.79       13.10      3.03 o 
  -8   8   1      983.35      947.95     14.80 o 
  -7   8   1     1265.44     1309.95     19.46 o 
  -6   8   1      178.75      191.88      4.38 o 
  -5   8   1      978.28     1073.94     16.31 o 
  -4   8   1       32.77       23.34      1.50 o 
  -3   8   1       88.67       81.09      1.80 o 
  -2   8   1       56.75       50.35      1.64 o 
  -1   8   1       64.77       75.62      2.00 o 
   0   8   1        4.48       10.02      0.89 o 
   1   8   1     9035.12     9039.78    102.36 o 
   2   8   1     1508.27     1550.18     29.47 o 
   3   8   1      151.57      171.40      3.79 o 
   4   8   1        0.89        2.49      0.76 o 
   5   8   1     2033.60     1983.75     27.88 o 
   6   8   1       39.73       33.64      3.88 o 
   7   8   1       10.32        9.73      2.71 o 
   8   8   1        0.59        2.06      2.17 o 
   9   8   1       63.56       55.29      4.66 o 
  10   8   1       82.11       79.92      5.40 o 
  11   8   1       80.07       85.83     10.05 o 
  12   8   1        4.22        7.57      5.05 o 
 -12   9   1        0.00       -3.36      3.36 o 
 -11   9   1      255.56      259.27     10.42 o 
 -10   9   1       11.96        8.95      2.99 o 
  -9   9   1      190.38      168.04     15.67 o 
  -8   9   1      819.08      811.49     15.86 o 
  -7   9   1       27.09       23.70      1.67 o 
  -6   9   1       71.84       73.18      4.96 o 
  -5   9   1       71.56       67.27      3.05 o 
  -4   9   1        2.26        2.41      1.09 o 
  -3   9   1      168.01      192.11      3.61 o 
  -2   9   1       76.98       46.29      2.27 o 
  -1   9   1     1177.91     1249.01     14.11 o 
   0   9   1        3.01        1.61      0.69 o 
   1   9   1     7844.23     8158.92     89.29 o 
   2   9   1       60.29       70.51      2.92 o 
   3   9   1       84.72       57.95      2.85 o 
   4   9   1       12.75       18.82      1.51 o 
   5   9   1       60.94       56.21      2.51 o 
   6   9   1        0.37        1.01      0.76 o 
   7   9   1      371.06      358.70     12.13 o 
   8   9   1        1.30        1.61      2.40 o 
   9   9   1        3.77       10.80      2.75 o 
  10   9   1      391.44      395.38     15.80 o 
  11   9   1        0.26        2.41      3.13 o 
  12   9   1      255.50      241.41     17.37 o 
 -12  10   1       95.22      114.49     12.34 o 
 -11  10   1      220.19      198.36      9.35 o 
 -10  10   1      503.06      446.67     14.95 o 
  -9  10   1       31.54       24.27      4.17 o 
  -8  10   1      335.12      317.94     10.22 o 
  -7  10   1       29.88       29.73      3.39 o 
  -6  10   1      743.44      782.09     13.07 o 
  -5  10   1        1.58        0.57      1.10 o 
  -4  10   1        0.45        0.06      1.09 o 
  -3  10   1      346.44      359.66      5.54 o 
  -2  10   1     2241.04     2325.92     34.36 o 
  -1  10   1     1432.19     1595.76     23.91 o 
   0  10   1     8960.67     9429.45    108.88 o 
   1  10   1      992.84     1093.62     13.92 o 
   2  10   1      264.89      322.64      5.23 o 
   3  10   1     1054.17     1151.94     17.84 o 
   4  10   1       85.72      115.19      3.58 o 
   5  10   1      461.04      444.08      8.28 o 
   6  10   1       96.50       99.73      3.11 o 
   7  10   1      412.44      392.92      7.94 o 
   8  10   1       24.34       24.13      3.96 o 
   9  10   1       19.94       17.74      3.58 o 
  10  10   1       21.16       28.00      4.12 o 
  11  10   1        0.50        0.28      2.10 o 
  12  10   1       70.97       81.93     11.29 o 
 -12  11   1       15.69       16.20      6.79 o 
 -11  11   1       29.87       26.93      4.57 o 
 -10  11   1      197.33      191.11     15.80 o 
  -9  11   1        8.34        5.03      2.93 o 
  -8  11   1      219.86      216.75      6.61 o 
  -7  11   1     1288.98     1260.33     19.72 o 
  -6  11   1      229.86      236.02      6.57 o 
  -5  11   1        4.05        6.05      1.64 o 
  -4  11   1      393.97      373.69     10.46 o 
  -3  11   1      910.12      817.47     10.79 o 
  -2  11   1      204.49      252.62      4.76 o 
  -1  11   1        2.74        2.58      0.89 o 
   0  11   1      778.21      822.74     13.57 o 
   1  11   1     4064.16     4246.52     74.55 o 
   2  11   1      244.26      271.09      6.23 o 
   3  11   1      454.74      500.28      6.97 o 
   4  11   1       44.72       57.52      2.80 o 
   5  11   1       17.88       19.47      2.46 o 
   6  11   1      240.48      223.96      5.34 o 
   7  11   1      985.28      992.98     18.97 o 
   8  11   1       22.79       23.26      4.13 o 
   9  11   1      386.77      379.20     22.59 o 
  10  11   1        4.05        0.84      3.58 o 
  11  11   1      240.83      262.21     11.05 o 
  12  11   1       51.39       61.98     10.69 o 
 -12  12   1       15.95       17.76      6.81 o 
 -11  12   1        2.80        4.68      3.01 o 
 -10  12   1       73.70       93.60      8.59 o 
  -9  12   1       55.23       39.44      5.33 o 
  -8  12   1       85.48       65.84      6.09 o 
  -7  12   1        0.10        0.15      1.62 o 
  -6  12   1      700.32      676.50     12.31 o 
  -5  12   1       59.41       58.93      3.09 o 
  -4  12   1       84.44       94.51      5.55 o 
  -3  12   1      407.00      403.57      6.43 o 
  -2  12   1       91.26      112.56      3.60 o 
  -1  12   1      449.95      545.34      9.16 o 
   0  12   1     1170.56     1145.87     14.85 o 
   1  12   1      220.40      212.58      6.85 o 
   2  12   1      238.89      285.17      5.15 o 
   3  12   1        6.51        6.68      0.85 o 
   4  12   1       28.63       31.34      2.38 o 
   5  12   1       16.15       16.47      1.93 o 
   6  12   1      156.17      157.22      4.61 o 
   7  12   1      235.77      244.29      8.31 o 
   8  12   1      528.92      502.61     23.62 o 
   9  12   1       51.42       60.95      8.86 o 
  10  12   1       91.85       89.23      6.94 o 
  11  12   1        0.20        6.77      2.84 o 
 -11  13   1        1.77        5.12      3.32 o 
 -10  13   1       33.73       30.64      5.14 o 
  -9  13   1      520.01      484.73     16.97 o 
  -8  13   1      269.42      251.13     11.56 o 
  -7  13   1      206.25      202.40      6.96 o 
  -6  13   1     2007.03     1935.46     29.24 o 
  -5  13   1      362.87      376.33      8.49 o 
  -4  13   1      750.01      718.68     15.59 o 
  -3  13   1      667.43      632.47     11.48 o 
  -2  13   1       12.73       19.61      1.77 o 
  -1  13   1      127.92      122.10      3.83 o 
   0  13   1       46.46       44.84      2.48 o 
   1  13   1      445.38      451.89      8.13 o 
   2  13   1      697.45      741.11     11.42 o 
   3  13   1      331.17      351.55      5.72 o 
   4  13   1      324.41      287.93      8.37 o 
   5  13   1      892.94      831.62     14.55 o 
   6  13   1       46.83       48.50      3.56 o 
   7  13   1      161.09      153.82      5.80 o 
   8  13   1      241.77      243.00     11.25 o 
   9  13   1      286.94      257.04     11.70 o 
  10  13   1      121.05      138.85      8.66 o 
  11  13   1       82.43       97.51      8.07 o 
 -11  14   1        8.80       -1.46      5.75 o 
 -10  14   1        1.71       -2.71      2.71 o 
  -9  14   1      174.68      156.86      9.62 o 
  -8  14   1      192.03      183.84     10.09 o 
  -7  14   1       67.86       71.17      5.06 o 
  -6  14   1       75.58       67.64      4.40 o 
  -5  14   1     1909.31     1819.59     32.90 o 
  -4  14   1        5.99        6.14      3.84 o 
  -3  14   1      120.07      146.38      3.92 o 
  -2  14   1      174.42      159.10      5.63 o 
  -1  14   1       30.24       41.26      2.54 o 
   0  14   1      507.51      495.03     10.27 o 
   1  14   1     1200.38     1192.61     24.68 o 
   2  14   1      132.81      152.94      4.60 o 
   3  14   1       19.12       15.47      1.31 o 
   4  14   1      157.25      166.27      6.52 o 
   5  14   1        7.74        9.27      1.95 o 
   6  14   1      499.05      474.39     11.95 o 
   7  14   1       31.87       35.79      5.20 o 
   8  14   1      496.26      492.42     17.25 o 
   9  14   1        0.44       -3.39      3.39 o 
  10  14   1        0.59       -2.60      2.60 o 
  11  14   1       91.17      109.72      8.25 o 
 -10  15   1        8.95        8.73      3.89 o 
  -9  15   1        4.38        8.62      3.77 o 
  -8  15   1      242.01      261.90     12.49 o 
  -7  15   1       49.41       57.53      4.72 o 
  -6  15   1      531.85      546.26     13.56 o 
  -5  15   1      187.11      187.96      7.34 o 
  -4  15   1     2930.59     2895.55     41.42 o 
  -3  15   1     1291.15     1307.47     18.44 o 
  -2  15   1     1756.11     1656.69     22.80 o 
  -1  15   1      213.22      198.19      6.09 o 
   0  15   1      847.38      821.43     14.98 o 
   1  15   1      158.78      144.94      5.00 o 
   2  15   1       31.58       28.95      2.11 o 
   3  15   1     1446.97     1402.47     22.19 o 
   4  15   1       97.07      112.14      5.69 o 
   5  15   1     1069.00      996.40     21.49 o 
   6  15   1      130.16      140.20      7.86 o 
   7  15   1      866.41      827.69     24.35 o 
   8  15   1     1412.82     1374.05     40.68 o 
   9  15   1        0.27        2.97      3.25 o 
  10  15   1       31.84       51.79      6.48 o 
 -10  16   1      128.56      136.89     10.00 o 
  -9  16   1      131.59      131.91      9.69 o 
  -8  16   1        0.09        1.07      3.44 o 
  -7  16   1        0.40        2.49      3.36 o 
  -6  16   1      336.38      331.55     10.23 o 
  -5  16   1        0.04        2.30      2.10 o 
  -4  16   1       44.04       34.41      3.65 o 
  -3  16   1      813.54      838.63     13.10 o 
  -2  16   1      290.35      278.36      6.40 o 
  -1  16   1       81.50       79.46      4.10 o 
   0  16   1       45.65       37.79      3.42 o 
   1  16   1        1.57        1.17      1.69 o 
   2  16   1        0.94       -1.22      1.22 o 
   3  16   1       51.82       38.39      2.70 o 
   4  16   1      398.09      375.17     10.90 o 
   5  16   1      147.72      156.32      6.76 o 
   6  16   1      157.43      135.37      6.42 o 
   7  16   1      528.33      535.85     18.76 o 
   8  16   1      430.68      468.00     17.59 o 
   9  16   1       87.35      124.67      9.23 o 
  10  16   1       33.76       33.02      5.71 o 
  -9  17   1      618.84      674.40     22.86 o 
  -8  17   1       79.07       85.17      8.29 o 
  -7  17   1      130.23      135.78      9.73 o 
  -6  17   1      294.13      281.08      9.63 o 
  -5  17   1      183.37      175.67      7.51 o 
  -4  17   1      155.32      152.63     10.99 o 
  -3  17   1      749.78      737.91     14.05 o 
  -2  17   1     1071.75     1070.46     22.43 o 
  -1  17   1     1236.26     1187.05     20.42 o 
   0  17   1      381.55      358.51     11.22 o 
   1  17   1      698.65      701.10     13.85 o 
   2  17   1      141.62      136.08      5.13 o 
   3  17   1        4.08        6.93      1.71 o 
   4  17   1        1.94        1.36      2.24 o 
   5  17   1       58.02       64.91      4.86 o 
   6  17   1      178.12      174.89      7.45 o 
   7  17   1      351.58      337.43     16.09 o 
   8  17   1      903.75      875.68     26.62 o 
   9  17   1      107.23      107.74      9.05 o 
  -9  18   1      114.98      132.08     10.23 o 
  -8  18   1       52.68       52.77      7.24 o 
  -7  18   1        7.05       17.37      4.92 o 
  -6  18   1       25.88       28.57      3.97 o 
  -5  18   1       97.21       89.35      5.83 o 
  -4  18   1       97.32       98.38      6.04 o 
  -3  18   1       24.35       23.93      2.56 o 
  -2  18   1      315.35      298.53      8.14 o 
  -1  18   1       24.80       26.15      3.17 o 
   0  18   1       13.94       15.40      2.46 o 
   1  18   1      296.53      301.59      8.23 o 
   2  18   1        3.06        2.39      1.78 o 
   3  18   1      276.09      280.91      7.32 o 
   4  18   1       92.81       82.68      5.57 o 
   5  18   1        0.61       -0.91      2.17 o 
   6  18   1      135.97      135.86      9.64 o 
   7  18   1      481.08      487.03     18.56 o 
   8  18   1       46.15       50.10      6.93 o 
   9  18   1       21.33       29.56      5.94 o 
  -8  19   1       19.34       12.66      9.59 o 
  -7  19   1      111.37      140.19     10.45 o 
  -6  19   1       11.24        4.99      3.85 o 
  -5  19   1       95.15       88.40      6.01 o 
  -4  19   1      627.48      604.31     15.90 o 
  -3  19   1       25.06       23.47      4.72 o 
  -2  19   1      159.94      165.16      6.04 o 
  -1  19   1       24.79       23.77      2.90 o 
   0  19   1      298.19      300.05      8.48 o 
   1  19   1      981.66      969.45     17.98 o 
   2  19   1      290.23      293.23      8.13 o 
   3  19   1      412.76      406.86     12.29 o 
   4  19   1      100.91      105.74      6.39 o 
   5  19   1       23.03       25.91      3.91 o 
   6  19   1      128.66      138.81      9.98 o 
   7  19   1      369.41      388.56     16.60 o 
   8  19   1       95.44       90.76      8.78 o 
  -7  20   1      293.48      320.50     19.26 o 
  -6  20   1       11.41       11.10     12.28 o 
  -5  20   1       16.93       13.83      4.51 o 
  -4  20   1       22.37       28.75      4.21 o 
  -3  20   1        5.23        0.34      2.55 o 
  -2  20   1        3.07        2.20      1.80 o 
  -1  20   1       67.31       55.67      4.06 o 
   0  20   1      226.03      205.23      7.04 o 
   1  20   1      503.64      485.21     11.45 o 
   2  20   1      125.65      144.06      5.65 o 
   3  20   1      145.57      147.62      7.50 o 
   4  20   1        0.36        1.44      2.39 o 
   5  20   1        9.62       10.60      3.20 o 
   6  20   1       14.57       23.33      5.42 o 
   7  20   1        5.50       -1.35      3.23 o 
  -6  21   1       35.41       29.19      9.94 o 
  -5  21   1        0.05       -2.40      2.40 o 
  -4  21   1        0.30        1.45      5.06 o 
  -3  21   1        0.72        3.34      2.76 o 
  -2  21   1      653.96      640.61     13.80 o 
  -1  21   1      243.60      239.10      7.76 o 
   0  21   1      505.67      480.94     11.65 o 
   1  21   1       32.68       29.86      3.33 o 
   2  21   1      170.99      183.24     17.13 o 
   3  21   1      220.51      228.44      9.44 o 
   4  21   1       14.68       21.56      3.86 o 
   5  21   1      194.10      192.19     11.80 o 
   6  21   1      113.93      114.58     11.96 o 
  -5  22   1       69.65       81.62      8.70 o 
  -4  22   1       20.29       20.19      5.28 o 
  -3  22   1       58.92       74.51      6.06 o 
  -2  22   1       20.39       17.09      5.52 o 
  -1  22   1      127.82      123.37      5.83 o 
   0  22   1       63.67       78.49      4.87 o 
   1  22   1        6.18        3.75      2.10 o 
   2  22   1      339.22      333.85     15.14 o 
   3  22   1      169.32      176.32      8.58 o 
   4  22   1      159.74      172.99     11.08 o 
   5  22   1       25.46       28.67      5.88 o 
  -4  23   1       60.00       69.15      6.21 o 
  -3  23   1        0.38        2.02      2.84 o 
  -2  23   1       28.77       32.90      4.65 o 
  -1  23   1        0.26       -1.90      1.90 o 
   0  23   1        1.74        4.71      2.31 o 
   1  23   1        6.58        6.52      3.02 o 
   2  23   1      101.50      102.09      6.95 o 
   3  23   1      287.32      297.31     18.12 o 
   4  23   1      100.41      110.85      7.46 o 
  -1  24   1       45.23       47.30      5.35 o 
   0  24   1        0.03       -1.98      1.98 o 
   1  24   1       28.35       27.51      5.13 o 
 -11   0   2       79.06       85.42      7.53 o 
 -10   0   2     2890.58     2784.46     78.90 o 
  -9   0   2      396.13      463.55     18.03 o 
  -8   0   2     2285.22     2469.43     75.69 o 
  -7   0   2        1.72        1.06      0.69 o 
  -6   0   2     2564.65     2695.79     49.15 o 
  -5   0   2      142.42      166.07      3.67 o 
  -4   0   2     4605.57     4787.36     62.96 o 
  -3   0   2      131.23      197.25     11.85 o 
  -2   0   2     1442.22     1567.26     25.45 o 
  -1   0   2    10657.37     9552.25    168.36 o 
   0   0   2     4040.07     3835.92     50.49 o 
   1   0   2      328.10      323.64      5.56 o 
   2   0   2       48.50       44.01      2.75 o 
   3   0   2      202.26      158.46      3.18 o 
   4   0   2       25.99       18.17      0.98 o 
   5   0   2     3212.30     3318.09     51.18 o 
   6   0   2     5442.01     5662.87    105.50 o 
   7   0   2       39.59       37.67      3.86 o 
   8   0   2     1750.99     1733.36     35.40 o 
   9   0   2      177.18      167.59      6.83 o 
  10   0   2      692.10      709.90     25.48 o 
  11   0   2      347.85      355.69     16.32 o 
 -12   1   2      125.49      138.62      9.99 o 
 -11   1   2       39.34       46.84      6.95 o 
 -10   1   2      191.66      216.02      8.22 o 
  -9   1   2      552.33      507.53     13.59 o 
  -8   1   2       40.56       35.65      1.91 o 
  -7   1   2        3.08        2.58      0.85 o 
  -6   1   2      561.26      563.91      6.35 o 
  -5   1   2       19.87       18.10      0.86 o 
  -4   1   2       79.43       69.23      1.51 o 
  -3   1   2       49.67       37.22      1.07 o 
  -2   1   2     1180.34     1167.82     11.64 o 
  -1   1   2     2838.14     2761.34     26.02 o 
   0   1   2    21850.41    18759.74    171.72 o 
   1   1   2     9032.53     8706.48     79.92 o 
   2   1   2    21323.53    19786.94    181.08 o 
   3   1   2       12.37       12.24      0.66 o 
   4   1   2     3572.99     3566.68     38.58 o 
   5   1   2      219.05      218.80      3.45 o 
   6   1   2      155.18      129.17      2.43 o 
   7   1   2      371.71      402.67      8.75 o 
   8   1   2      451.44      444.33     10.27 o 
   9   1   2     1498.61     1443.64     25.02 o 
  10   1   2      193.75      217.33      8.25 o 
  11   1   2        9.00       11.99      4.25 o 
 -12   2   2      561.68      570.57     23.50 o 
 -11   2   2      271.63      291.96     10.02 o 
 -10   2   2      995.76     1009.15     28.06 o 
  -9   2   2       26.88       28.71      1.92 o 
  -8   2   2       22.04       17.92      1.37 o 
  -7   2   2       84.58       96.39      2.48 o 
  -6   2   2     2578.36     2588.05     32.93 o 
  -5   2   2     3531.59     3706.10     34.90 o 
  -4   2   2     1230.96     1217.61     12.24 o 
  -3   2   2     1131.09     1189.47     11.92 o 
  -2   2   2    11656.02    11131.00    101.97 o 
  -1   2   2    20640.60    18392.05    168.27 o 
   0   2   2     2281.64     2157.44     20.58 o 
   1   2   2     5454.24     5083.36     47.11 o 
   2   2   2      550.88      523.14      5.67 o 
   3   2   2        7.46       12.94      1.26 o 
   4   2   2     1800.95     1875.56     21.00 o 
   5   2   2      218.88      289.17      4.31 o 
   6   2   2        0.59        0.73      0.54 o 
   7   2   2      758.84      672.65      8.59 o 
   8   2   2      116.63      132.30      8.71 o 
   9   2   2      103.90      107.79      4.29 o 
  10   2   2       72.45       64.57      4.53 o 
  11   2   2      254.85      254.95     14.26 o 
 -12   3   2        1.27        1.67      3.18 o 
 -11   3   2       26.80       25.09      5.47 o 
 -10   3   2      547.29      523.60     10.82 o 
  -9   3   2      769.75      803.00     11.55 o 
  -8   3   2      438.94      467.22      7.77 o 
  -7   3   2     2091.22     2232.28     27.80 o 
  -6   3   2     1462.61     1509.28     19.16 o 
  -5   3   2      614.50      659.39      9.67 o 
  -4   3   2      873.65      933.13      9.69 o 
  -3   3   2      315.10      328.23      7.71 o 
  -2   3   2      122.05      136.53      2.23 o 
  -1   3   2      689.19      623.75      6.78 o 
   0   3   2    13500.17    12795.07    117.14 o 
   1   3   2      989.09     1054.13     10.66 o 
   2   3   2      548.84      589.00      6.35 o 
   3   3   2      251.82      229.43      3.62 o 
   4   3   2       91.43       91.42      2.24 o 
   5   3   2      493.92      490.79      6.59 o 
   6   3   2       74.72       62.20      1.74 o 
   7   3   2      335.83      357.38      5.31 o 
   8   3   2      106.74      110.85      2.67 o 
   9   3   2     2151.36     2082.58     42.59 o 
  10   3   2      378.98      382.97     18.11 o 
  11   3   2      359.54      353.32     17.74 o 
  12   3   2       21.96       25.81      6.31 o 
 -13   4   2        0.18       -3.12      3.12 o 
 -12   4   2        1.16        5.82      4.11 o 
 -11   4   2     1724.34     1694.55     53.70 o 
 -10   4   2       72.13       82.64      6.57 o 
  -9   4   2        1.32        2.85      1.03 o 
  -8   4   2      175.95      216.63      4.53 o 
  -7   4   2        0.33        1.15      0.78 o 
  -6   4   2      893.39      964.30     13.21 o 
  -5   4   2      684.95      684.35     13.54 o 
  -4   4   2       13.47       16.13      0.78 o 
  -3   4   2     4344.99     4383.52     41.04 o 
  -2   4   2    21101.06    20013.55    182.76 o 
  -1   4   2    11992.20    11703.88    107.20 o 
   0   4   2      590.61      593.06      7.04 o 
   1   4   2     1099.15     1134.26     12.42 o 
   2   4   2      768.93      747.58      7.90 o 
   3   4   2     1127.66     1171.84     13.85 o 
   4   4   2      841.68      859.75     10.97 o 
   5   4   2      472.39      495.20      6.72 o 
   6   4   2      527.81      511.75      7.68 o 
   7   4   2      295.65      294.57      4.95 o 
   8   4   2      717.28      788.08     10.93 o 
   9   4   2     2890.76     2799.84     38.41 o 
  10   4   2       64.34       66.89      7.94 o 
  11   4   2      292.27      313.91     17.02 o 
  12   4   2        0.43        2.85      4.11 o 
 -13   5   2      196.02      226.80     15.00 o 
 -12   5   2      679.58      686.01     28.35 o 
 -11   5   2      438.10      437.76     20.53 o 
 -10   5   2        0.02        4.13      1.58 o 
  -9   5   2      639.41      635.47     11.17 o 
  -8   5   2       22.48       22.70      2.59 o 
  -7   5   2      315.04      330.47      7.46 o 
  -6   5   2       47.03       93.05      3.82 o 
  -5   5   2     5012.97     5260.11     85.23 o 
  -4   5   2      490.80      521.73      6.01 o 
  -3   5   2     5021.12     5218.96     52.30 o 
  -2   5   2     6030.79     6026.42     55.97 o 
  -1   5   2     2529.21     2361.42     22.79 o 
   0   5   2     1160.72     1087.49     11.23 o 
   1   5   2       13.04       33.16      1.40 o 
   2   5   2     9796.01     9793.13     90.12 o 
   3   5   2      280.90      278.40      4.60 o 
   4   5   2        3.64       18.19      1.10 o 
   5   5   2      551.65      623.09      9.45 o 
   6   5   2      734.11      723.33     10.08 o 
   7   5   2      404.87      387.95     10.83 o 
   8   5   2        1.19        1.38      0.82 o 
   9   5   2      182.76      172.14      4.98 o 
  10   5   2        6.67        4.80      2.31 o 
  11   5   2       66.69       65.65      8.64 o 
  12   5   2       76.39       80.94      9.53 o 
 -13   6   2      196.10      194.87     14.19 o 
 -12   6   2      405.80      406.32     20.84 o 
 -11   6   2       63.29       51.92      4.28 o 
 -10   6   2      519.76      490.66     14.31 o 
  -9   6   2      149.60      162.75      5.40 o 
  -8   6   2        2.32        4.65      1.14 o 
  -7   6   2      133.97      136.39      3.76 o 
  -6   6   2     1224.79     1254.52     16.86 o 
  -5   6   2      293.27      325.67      5.77 o 
  -4   6   2     1813.49     2001.00     23.57 o 
  -3   6   2      261.99      252.81      4.20 o 
  -2   6   2      202.53      214.51      4.71 o 
  -1   6   2      413.64      456.84      6.10 o 
   0   6   2       34.08       37.53      1.30 o 
   1   6   2       32.98       43.67      1.34 o 
   2   6   2       23.92       19.67      1.03 o 
   3   6   2      631.29      652.98      8.68 o 
   4   6   2      594.89      600.70     10.88 o 
   5   6   2       13.26       17.33      1.08 o 
   6   6   2      114.33      124.42      2.71 o 
   7   6   2      163.08      153.29      3.86 o 
   8   6   2        1.93        2.98      1.08 o 
   9   6   2       60.67       69.17      4.56 o 
  10   6   2       31.08       37.64      3.36 o 
  11   6   2      183.55      175.45     13.27 o 
  12   6   2        5.37       14.85      5.45 o 
 -13   7   2        1.07        3.40      4.02 o 
 -12   7   2       16.39       20.59      5.53 o 
 -11   7   2       37.89       38.34     10.07 o 
 -10   7   2      761.54      669.91     18.30 o 
  -9   7   2      394.76      370.28      9.03 o 
  -8   7   2       30.92       28.27      2.15 o 
  -7   7   2      211.25      220.11      5.12 o 
  -6   7   2       13.65        9.84      1.27 o 
  -5   7   2      176.05      201.16      4.69 o 
  -4   7   2      462.30      547.96      6.78 o 
  -3   7   2      779.92      776.93      8.83 o 
  -2   7   2     4302.20     4512.92     42.60 o 
  -1   7   2       77.12       90.93      2.10 o 
   0   7   2     7470.46     7606.30     83.70 o 
   1   7   2      248.15      298.46      4.55 o 
   2   7   2      506.25      562.27      6.59 o 
   3   7   2     3280.91     3484.59     38.69 o 
   4   7   2     1009.47     1069.60     15.63 o 
   5   7   2      343.50      356.78      5.91 o 
   6   7   2        0.84        1.10      0.63 o 
   7   7   2        0.59        0.37      1.31 o 
   8   7   2      477.67      425.44     12.92 o 
   9   7   2        6.31       10.49      3.26 o 
  10   7   2        1.73       -0.13      1.92 o 
  11   7   2       48.10       54.32      8.69 o 
  12   7   2        8.52       11.78      5.63 o 
 -13   8   2       87.25       84.18     10.58 o 
 -12   8   2      106.51       86.74     10.19 o 
 -11   8   2        4.21        2.22      4.44 o 
 -10   8   2       29.47       31.56      4.24 o 
  -9   8   2        9.85        9.92      3.46 o 
  -8   8   2       25.47       29.55      1.99 o 
  -7   8   2       25.28       36.31      2.97 o 
  -6   8   2        4.21        7.14      2.13 o 
  -5   8   2       55.13       56.72      3.01 o 
  -4   8   2       37.99       48.82      1.47 o 
  -3   8   2      515.88      521.31     10.11 o 
  -2   8   2      137.16      132.00      2.95 o 
  -1   8   2      600.71      683.44     11.51 o 
   0   8   2      646.05      749.29      9.35 o 
   1   8   2       29.69       39.91      1.48 o 
   2   8   2       72.03       48.94      1.52 o 
   3   8   2      162.09      184.59      4.96 o 
   4   8   2      139.67      133.46      3.51 o 
   5   8   2      102.83       98.55      3.81 o 
   6   8   2      270.20      274.56      5.36 o 
   7   8   2     1611.55     1652.79     28.18 o 
   8   8   2      101.41       98.34     10.30 o 
   9   8   2        0.01        0.81      2.48 o 
  10   8   2      825.43      795.49     20.74 o 
  11   8   2       27.89       25.56      6.97 o 
  12   8   2       22.57       20.69      6.85 o 
 -12   9   2       97.60       98.43     11.18 o 
 -11   9   2        5.37        1.35      2.57 o 
 -10   9   2       12.47        7.67      3.05 o 
  -9   9   2      690.55      653.26     13.95 o 
  -8   9   2       72.53       65.07      3.50 o 
  -7   9   2       70.53       70.63      2.97 o 
  -6   9   2       13.05       14.26      1.61 o 
  -5   9   2       21.41       21.84      1.84 o 
  -4   9   2      507.02      538.49      8.33 o 
  -3   9   2        8.69        6.57      0.91 o 
  -2   9   2       33.82       34.14      1.62 o 
  -1   9   2       71.36       67.62      2.79 o 
   0   9   2       27.01       22.09      1.29 o 
   1   9   2     1211.84     1307.00     15.09 o 
   2   9   2      604.27      565.84      7.88 o 
   3   9   2      200.82      224.59      5.23 o 
   4   9   2       31.37       31.86      2.39 o 
   5   9   2        2.15        4.96      1.37 o 
   6   9   2       21.93       31.46      3.09 o 
   7   9   2      929.20      923.73     14.40 o 
   8   9   2       12.75       14.10      3.07 o 
   9   9   2       53.52       51.10      4.81 o 
  10   9   2      365.24      399.39     13.29 o 
  11   9   2        5.44        9.18      5.14 o 
  12   9   2      156.55      176.17     14.96 o 
 -12  10   2       53.05       55.00      9.30 o 
 -11  10   2        7.61        9.52      3.58 o 
 -10  10   2       59.18       44.40      6.86 o 
  -9  10   2      298.31      249.46     10.71 o 
  -8  10   2        6.69        9.44      2.63 o 
  -7  10   2       82.78       84.57      3.36 o 
  -6  10   2      836.44      832.43     14.06 o 
  -5  10   2      110.96      102.89      3.96 o 
  -4  10   2       37.68       52.99      1.70 o 
  -3  10   2      246.69      276.06      4.85 o 
  -2  10   2      262.01      244.16      5.43 o 
  -1  10   2     3201.73     3275.93     47.19 o 
   0  10   2     1522.52     1457.43     23.11 o 
   1  10   2      448.89      486.20      7.78 o 
   2  10   2      823.79      899.72     11.60 o 
   3  10   2      677.76      640.93      9.51 o 
   4  10   2        7.02        6.09      1.27 o 
   5  10   2      425.11      391.10      7.62 o 
   6  10   2      327.29      330.79      6.66 o 
   7  10   2       39.64       45.09      4.53 o 
   8  10   2      151.56      166.25      8.29 o 
   9  10   2        8.48        9.06      3.05 o 
  10  10   2       12.33       17.28      3.43 o 
  11  10   2      121.58      122.13      7.12 o 
  12  10   2      573.19      613.57     30.12 o 
 -12  11   2      110.74      133.22     13.76 o 
 -11  11   2       49.46       48.43      5.61 o 
 -10  11   2      241.23      223.38     10.48 o 
  -9  11   2        0.66        0.83      2.79 o 
  -8  11   2      101.40      101.06      5.21 o 
  -7  11   2        2.10        4.83      1.44 o 
  -6  11   2      587.43      573.05     10.88 o 
  -5  11   2       71.84       70.66      3.29 o 
  -4  11   2        0.00        1.82      0.68 o 
  -3  11   2      369.14      372.36      6.41 o 
  -2  11   2      890.98      850.96     12.60 o 
  -1  11   2      486.23      466.70      8.59 o 
   0  11   2       11.00       22.65      1.64 o 
   1  11   2     2275.35     2414.94     34.99 o 
   2  11   2      118.21      129.22      3.14 o 
   3  11   2       80.66       84.48      2.59 o 
   4  11   2      961.37      999.57     16.20 o 
   5  11   2       11.36       17.71      1.96 o 
   6  11   2      259.70      271.39      6.08 o 
   7  11   2        2.33       11.65      4.96 o 
   8  11   2      114.91      110.69      7.05 o 
   9  11   2       75.73       79.24      6.31 o 
  10  11   2        0.04        0.70      2.24 o 
  11  11   2       67.89       55.53      5.41 o 
  12  11   2      179.34      164.95     15.91 o 
 -11  12   2        2.40        1.04      2.86 o 
 -10  12   2      244.31      266.34     11.92 o 
  -9  12   2      113.84      114.33      7.94 o 
  -8  12   2       33.64       36.43      3.15 o 
  -7  12   2      283.49      271.41      8.14 o 
  -6  12   2      234.80      234.66      6.95 o 
  -5  12   2      679.57      665.01     12.38 o 
  -4  12   2        9.10        8.55      1.04 o 
  -3  12   2       28.07       11.75      1.41 o 
  -2  12   2      254.41      225.84      5.15 o 
  -1  12   2        0.09        2.65      1.22 o 
   0  12   2      498.30      464.22      9.08 o 
   1  12   2      294.23      275.87      6.88 o 
   2  12   2        4.39        2.04      1.26 o 
   3  12   2     2131.53     2117.81     24.58 o 
   4  12   2      200.76      232.70     12.13 o 
   5  12   2       34.34       35.93      4.01 o 
   6  12   2      207.40      213.54      6.71 o 
   7  12   2       55.25       60.67      4.35 o 
   8  12   2       68.40       82.40      6.64 o 
   9  12   2      287.43      282.26     14.34 o 
  10  12   2       64.36       49.60      5.46 o 
  11  12   2       67.65       66.32      6.10 o 
 -11  13   2       38.99       39.11      5.69 o 
 -10  13   2       68.69       62.29      9.17 o 
  -9  13   2       61.01       65.03      9.03 o 
  -8  13   2      514.85      509.81     17.46 o 
  -7  13   2      692.65      697.08     15.60 o 
  -6  13   2       30.69       27.44      3.17 o 
  -5  13   2        4.76        6.71      2.26 o 
  -4  13   2      537.12      511.91      8.35 o 
  -3  13   2       72.93       70.55      2.78 o 
  -2  13   2       10.48        6.16      1.38 o 
  -1  13   2       14.43       22.04      2.95 o 
   0  13   2       10.00       20.44      2.27 o 
   1  13   2      101.65       94.40      4.52 o 
   2  13   2      300.50      272.22      6.68 o 
   3  13   2     1594.60     1667.56     21.90 o 
   4  13   2       21.02       24.74      2.38 o 
   5  13   2       80.35       86.72      4.29 o 
   6  13   2      356.34      370.86      9.79 o 
   7  13   2       17.43       11.15      3.74 o 
   8  13   2      557.54      540.36     30.51 o 
   9  13   2       31.67       28.98      6.07 o 
  10  13   2       86.15       90.68      7.25 o 
  11  13   2       21.59       27.66      5.34 o 
 -11  14   2       13.60        8.61      3.83 o 
 -10  14   2        0.93       -1.10      3.48 o 
  -9  14   2        3.52        8.07      3.65 o 
  -8  14   2       56.89       57.92      6.50 o 
  -7  14   2      183.99      172.53      6.72 o 
  -6  14   2      112.35      104.34      5.36 o 
  -5  14   2      356.05      348.93     10.12 o 
  -4  14   2      367.17      349.80      6.45 o 
  -3  14   2       25.80       32.96      2.15 o 
  -2  14   2       85.16       98.60      3.63 o 
  -1  14   2      130.51      138.66      4.92 o 
   0  14   2      213.24      235.83      6.57 o 
   1  14   2      172.38      159.31      4.47 o 
   2  14   2        7.09       15.48      2.08 o 
   3  14   2      169.64      176.05      4.07 o 
   4  14   2     1932.81     1903.05     34.05 o 
   5  14   2       49.59       56.89      6.01 o 
   6  14   2      176.15      167.01      9.73 o 
   7  14   2        5.95       -3.11      4.50 o 
   8  14   2        1.00        4.19      3.04 o 
   9  14   2       56.17       52.29      6.15 o 
  10  14   2      125.73      129.67      8.70 o 
 -10  15   2       49.80       50.73      6.66 o 
  -9  15   2       18.17       15.57      4.53 o 
  -8  15   2      207.29      217.05     11.49 o 
  -7  15   2      299.71      323.21      9.86 o 
  -6  15   2       76.40       73.00      4.80 o 
  -5  15   2      288.81      270.12      8.98 o 
  -4  15   2       67.21       68.91      5.65 o 
  -3  15   2        4.99        3.57      1.69 o 
  -2  15   2       52.47       45.17      3.90 o 
  -1  15   2      241.56      241.06      7.87 o 
   0  15   2       50.37       65.38      3.75 o 
   1  15   2      103.19      118.89      4.00 o 
   2  15   2      118.57      119.36      3.80 o 
   3  15   2      354.02      346.71      6.52 o 
   4  15   2      105.08      103.79      7.65 o 
   5  15   2       62.67       55.38      4.16 o 
   6  15   2      139.78      118.35      5.77 o 
   7  15   2      132.21      125.24      8.73 o 
   8  15   2      431.02      433.39     16.38 o 
   9  15   2       93.06       98.26      8.03 o 
  10  15   2        0.00        2.17      3.18 o 
 -10  16   2       19.44       22.28      5.46 o 
  -9  16   2        0.49       -2.54      3.21 o 
  -8  16   2      101.36       99.83      8.49 o 
  -7  16   2        2.64       -0.30      2.06 o 
  -6  16   2      306.93      295.33     10.62 o 
  -5  16   2      344.39      352.59     10.64 o 
  -4  16   2     2670.56     2678.78     39.19 o 
  -3  16   2     3460.12     3498.34     44.28 o 
  -2  16   2      300.94      317.23      8.13 o 
  -1  16   2      529.41      509.83     11.05 o 
   0  16   2       25.36       30.30      3.26 o 
   1  16   2      640.99      631.26     13.55 o 
   2  16   2       90.28       81.41      3.86 o 
   3  16   2      513.99      486.69     10.02 o 
   4  16   2       11.66       12.57      2.84 o 
   5  16   2     1324.66     1277.92     27.86 o 
   6  16   2      913.25      917.18     19.95 o 
   7  16   2       48.48       38.04      5.66 o 
   8  16   2      107.66       96.98     14.75 o 
   9  16   2       51.33       60.82      7.10 o 
  10  16   2       33.88       30.63      5.50 o 
  -9  17   2       78.06       89.19      8.74 o 
  -8  17   2      267.14      284.15     13.86 o 
  -7  17   2      201.23      208.10     19.85 o 
  -6  17   2      162.33      164.90      7.30 o 
  -5  17   2        5.37        3.88      2.47 o 
  -4  17   2      337.72      337.99      8.05 o 
  -3  17   2      177.14      196.86      6.24 o 
  -2  17   2      180.48      177.31      6.27 o 
  -1  17   2      508.48      461.02     10.59 o 
   0  17   2        3.28        8.63      2.50 o 
   1  17   2      465.12      456.77     10.44 o 
   2  17   2      177.16      189.89      9.06 o 
   3  17   2      127.80      126.93      4.61 o 
   4  17   2     1111.87     1093.65     29.33 o 
   5  17   2       74.58       79.50      7.34 o 
   6  17   2     1728.34     1815.85     44.10 o 
   7  17   2      568.92      583.06     20.27 o 
   8  17   2       52.42       68.42      7.53 o 
   9  17   2       73.81       76.01      7.92 o 
  -9  18   2       21.50       28.90      5.95 o 
  -8  18   2        8.47        5.74      6.11 o 
  -7  18   2        0.09       -4.54      5.51 o 
  -6  18   2       96.01      106.44      6.35 o 
  -5  18   2       21.25       28.66      3.93 o 
  -4  18   2      108.49      108.28     16.63 o 
  -3  18   2        5.94        5.21      1.90 o 
  -2  18   2       68.12       55.97      3.80 o 
  -1  18   2        3.91        1.34      1.68 o 
   0  18   2       17.10       15.33      2.50 o 
   1  18   2       69.24       89.34      4.56 o 
   2  18   2       17.84       20.58      2.60 o 
   3  18   2      276.83      278.70      9.69 o 
   4  18   2       62.54       65.07      5.09 o 
   5  18   2       52.47       44.40      4.78 o 
   6  18   2      340.90      311.18     14.12 o 
   7  18   2      390.42      382.55     16.14 o 
   8  18   2       67.36       90.48      8.57 o 
  -8  19   2        6.73        5.25      7.26 o 
  -7  19   2        0.08       -2.28      3.44 o 
  -6  19   2       72.27       71.61      5.61 o 
  -5  19   2      106.18      119.11      6.78 o 
  -4  19   2      199.81      200.74      8.51 o 
  -3  19   2      104.06      111.44      4.91 o 
  -2  19   2       59.55       56.76      4.18 o 
  -1  19   2      124.82      113.83      5.23 o 
   0  19   2      428.23      384.72      9.86 o 
   1  19   2        0.66       -1.05      2.01 o 
   2  19   2      279.13      277.98      7.90 o 
   3  19   2       15.78       20.72      4.71 o 
   4  19   2      434.06      414.87     22.13 o 
   5  19   2       48.59       53.73      4.94 o 
   6  19   2      112.33      128.57     10.58 o 
   7  19   2       34.88       44.59      6.74 o 
   8  19   2       64.02       72.23      8.11 o 
  -7  20   2      664.50      700.88     24.38 o 
  -6  20   2        0.25       -2.89      2.89 o 
  -5  20   2       78.13       77.48      6.02 o 
  -4  20   2       64.56       58.00      5.34 o 
  -3  20   2      145.10      138.33      7.40 o 
  -2  20   2        0.89       -1.83      1.83 o 
  -1  20   2      628.07      574.97     14.63 o 
   0  20   2      235.99      254.58      7.94 o 
   1  20   2        1.87       -0.07      1.83 o 
   2  20   2       39.18       39.56      3.40 o 
   3  20   2      187.30      177.40      8.11 o 
   4  20   2       15.84       18.15      4.25 o 
   5  20   2       18.26       22.11      5.24 o 
   6  20   2       56.04       59.57      7.39 o 
   7  20   2      103.80      108.59      9.39 o 
  -6  21   2      239.54      269.75     14.27 o 
  -5  21   2      168.66      197.13      9.04 o 
  -4  21   2      134.28      142.60      7.81 o 
  -3  21   2       75.42       84.09      6.23 o 
  -2  21   2       15.50       12.46      2.59 o 
  -1  21   2       22.16       16.35      2.78 o 
   0  21   2       21.18       18.05      2.90 o 
   1  21   2      341.78      351.47      9.64 o 
   2  21   2      113.73      120.13      7.04 o 
   3  21   2      171.26      172.22      9.29 o 
   4  21   2        0.01        0.60      2.53 o 
   5  21   2        2.10        1.50      3.43 o 
   6  21   2       78.59      100.54      9.22 o 
  -5  22   2       13.35       22.38      4.30 o 
  -4  22   2       72.27       66.15      7.91 o 
  -3  22   2       30.80       22.78      4.07 o 
  -2  22   2      135.53      148.23      7.97 o 
  -1  22   2        2.00        1.66      2.10 o 
   0  22   2      361.06      368.84     10.18 o 
   1  22   2      185.31      186.05      9.54 o 
   2  22   2        0.75        0.80      2.61 o 
   3  22   2       31.98       28.90      4.46 o 
   4  22   2       79.92       75.25      6.16 o 
   5  22   2       17.88       11.46      4.90 o 
  -3  23   2      377.50      409.43     13.57 o 
  -2  23   2       63.54       73.95      6.25 o 
  -1  23   2        2.21        0.96      3.14 o 
   0  23   2      509.04      507.21     16.48 o 
   1  23   2      131.38      142.32      7.83 o 
   2  23   2        2.64       -0.17      2.60 o 
   3  23   2      107.53      115.99      7.46 o 
 -12   1   3      165.69      155.03     10.98 o 
 -11   1   3       12.37        9.82      2.86 o 
 -10   1   3        0.01       -1.86      1.86 o 
  -9   1   3       19.82       23.88      1.72 o 
  -8   1   3       25.35       17.50      1.07 o 
  -7   1   3     1483.61     1521.13     25.20 o 
  -6   1   3     1565.76     1596.04     19.97 o 
  -5   1   3     3011.36     3080.80     35.65 o 
  -4   1   3      752.85      828.09      9.04 o 
  -3   1   3     1686.82     1716.37     17.07 o 
  -2   1   3     1375.22     1454.14     14.62 o 
  -1   1   3     2326.95     2285.14     22.10 o 
   0   1   3      354.28      325.69      4.46 o 
   1   1   3      469.46      509.65      5.89 o 
   2   1   3      695.88      769.06      8.29 o 
   3   1   3     3878.47     4014.43     37.69 o 
   4   1   3     2505.93     2706.45     29.41 o 
   5   1   3      454.42      540.11      6.03 o 
   6   1   3       65.65       79.17      2.05 o 
   7   1   3      650.29      617.84      9.06 o 
   8   1   3      111.29      112.84      4.35 o 
   9   1   3      303.77      264.13      9.19 o 
  10   1   3      351.90      345.51     12.48 o 
  11   1   3        0.32        4.11      3.47 o 
 -12   2   3        0.24        4.87      3.45 o 
 -11   2   3       14.07       12.47      3.03 o 
 -10   2   3       83.26       79.81      4.13 o 
  -9   2   3      115.68      106.32      3.50 o 
  -8   2   3      280.16      265.79      6.26 o 
  -7   2   3      133.21      155.32      3.07 o 
  -6   2   3     2087.36     2302.95     30.50 o 
  -5   2   3     4764.23     5071.27     57.29 o 
  -4   2   3       93.40       79.98      1.97 o 
  -3   2   3     4485.81     4676.66     43.88 o 
  -2   2   3     1150.00     1101.03     11.44 o 
  -1   2   3     7994.59     7915.14     73.04 o 
   0   2   3     4118.59     4189.75     39.36 o 
   1   2   3     7911.89     7685.32     70.94 o 
   2   2   3     1219.60     1233.60     12.54 o 
   3   2   3     4692.47     4693.14     43.87 o 
   4   2   3     3982.95     4213.07     39.55 o 
   5   2   3      124.33       94.70      2.33 o 
   6   2   3      616.56      597.89      8.02 o 
   7   2   3      251.57      261.12      4.68 o 
   8   2   3        0.21        1.17      0.78 o 
   9   2   3     2538.87     2343.83     47.96 o 
  10   2   3       50.98       54.96      4.41 o 
  11   2   3        1.22        3.69      3.55 o 
 -13   3   3      149.90      166.23     12.28 o 
 -12   3   3      154.39      164.58     11.78 o 
 -11   3   3      159.41      150.54      7.19 o 
 -10   3   3      687.19      664.74     13.64 o 
  -9   3   3       67.48       66.99      2.96 o 
  -8   3   3      204.23      207.13      6.87 o 
  -7   3   3      281.19      290.32      5.63 o 
  -6   3   3        5.31        8.99      0.91 o 
  -5   3   3       12.03       19.80      1.09 o 
  -4   3   3     1713.86     1779.25     21.30 o 
  -3   3   3      134.32      152.08      2.80 o 
  -2   3   3     4044.86     4047.48     46.02 o 
  -1   3   3       13.37       15.33      1.67 o 
   0   3   3      521.39      517.09      6.09 o 
   1   3   3     2155.88     2207.92     21.48 o 
   2   3   3      273.16      271.13      3.72 o 
   3   3   3      157.79      149.07      2.44 o 
   4   3   3      232.02      279.65      4.57 o 
   5   3   3      643.34      748.34     13.81 o 
   6   3   3        0.01        1.42      0.66 o 
   7   3   3      686.03      747.58     10.59 o 
   8   3   3       24.36       24.10      1.40 o 
   9   3   3      213.85      211.79      8.04 o 
  10   3   3        4.48        5.08      3.73 o 
  11   3   3       28.00       37.67      6.77 o 
 -13   4   3      151.08      157.19     12.40 o 
 -12   4   3      308.25      352.14     18.47 o 
 -11   4   3       16.09       11.70      4.52 o 
 -10   4   3      860.26      831.32     16.45 o 
  -9   4   3       61.26       73.45      3.18 o 
  -8   4   3       50.04       59.07      3.67 o 
  -7   4   3      119.02      129.34      7.50 o 
  -6   4   3       46.36       53.59      1.58 o 
  -5   4   3      160.84      187.46      3.24 o 
  -4   4   3       96.07       92.55      2.06 o 
  -3   4   3     1011.85     1032.91     11.02 o 
  -2   4   3      160.10      179.86      3.38 o 
  -1   4   3       31.18       38.28      2.18 o 
   0   4   3     8492.26     8424.32     77.78 o 
   1   4   3     3408.04     3409.99     32.44 o 
   2   4   3       10.48       15.30      0.88 o 
   3   4   3      155.36      172.28      2.69 o 
   4   4   3     8013.14     8052.23     86.17 o 
   5   4   3      347.27      323.24      5.16 o 
   6   4   3     1233.90     1269.25     18.80 o 
   7   4   3      123.26      126.68      3.11 o 
   8   4   3       29.48       47.09      1.98 o 
   9   4   3      465.16      446.79      9.60 o 
  10   4   3        1.06        2.91      4.02 o 
  11   4   3      107.17       88.59      9.57 o 
  12   4   3      546.21      545.54     25.21 o 
 -13   5   3       17.88       17.04      5.49 o 
 -12   5   3       90.25       83.97      9.39 o 
 -11   5   3      150.57      152.77      6.99 o 
 -10   5   3       18.52       12.22      3.25 o 
  -9   5   3      245.00      255.34      7.32 o 
  -8   5   3      180.86      178.37      4.91 o 
  -7   5   3      394.38      422.56      8.27 o 
  -6   5   3      137.41      157.14      4.29 o 
  -5   5   3        7.04        9.67      1.27 o 
  -4   5   3      101.95       88.55      2.05 o 
  -3   5   3       83.35      118.46      2.40 o 
  -2   5   3      194.98      213.23      3.64 o 
  -1   5   3      145.42      147.32      2.69 o 
   1   5   3       67.59       61.39      3.21 o 
   2   5   3      783.49      764.71      8.48 o 
   3   5   3       99.39      137.61      3.01 o 
   4   5   3      437.08      463.18      6.82 o 
   5   5   3       52.78       44.00      2.38 o 
   6   5   3        7.62        8.57      0.99 o 
   7   5   3        7.59        5.45      0.98 o 
   8   5   3       70.72       79.07      3.00 o 
   9   5   3      162.12      152.81      4.88 o 
  10   5   3      484.24      409.83     20.36 o 
  11   5   3       72.43       72.89      9.14 o 
  12   5   3        7.88        9.57      4.95 o 
 -13   6   3      373.42      420.50     21.99 o 
 -12   6   3      116.34      111.89     10.77 o 
 -11   6   3      453.35      434.91     13.54 o 
 -10   6   3      430.48      401.74     10.05 o 
  -9   6   3      104.73       81.45      4.07 o 
  -8   6   3      311.58      310.33      7.76 o 
  -7   6   3       83.13       85.76      3.30 o 
  -6   6   3        0.14        6.18      1.61 o 
  -5   6   3       71.87       70.61      2.96 o 
  -4   6   3      174.49      202.00      3.70 o 
  -3   6   3     1375.60     1455.30     15.09 o 
  -2   6   3       19.96       13.86      1.27 o 
  -1   6   3     4520.35     4736.52     47.81 o 
   0   6   3      494.71      464.50      6.86 o 
   1   6   3     1104.02     1174.59     12.43 o 
   2   6   3      895.95      893.78     10.51 o 
   3   6   3      915.69      832.50      9.12 o 
   4   6   3       59.51       62.13      2.20 o 
   5   6   3       23.06       32.73      1.65 o 
   6   6   3      160.73      181.95      3.94 o 
   7   6   3      268.21      270.50      5.09 o 
   8   6   3       87.73       77.99      3.32 o 
   9   6   3     1018.21      962.97     23.06 o 
  10   6   3      360.97      321.17     13.75 o 
  11   6   3      190.58      191.71     14.19 o 
  12   6   3        0.45       -1.16      3.75 o 
 -13   7   3        0.75       -0.04      3.78 o 
 -12   7   3       49.49       82.34      9.99 o 
 -11   7   3      320.80      309.54     11.40 o 
 -10   7   3      234.40      212.17     12.96 o 
  -9   7   3       47.66       35.24      2.95 o 
  -8   7   3      232.54      222.28      8.52 o 
  -7   7   3        7.05        4.21      1.58 o 
  -6   7   3       20.44       20.47      1.85 o 
  -5   7   3       25.78       12.54      0.97 o 
  -4   7   3     2068.33     1954.33     24.93 o 
  -3   7   3     1080.03     1116.31     13.86 o 
  -2   7   3     4282.35     4486.95     53.55 o 
  -1   7   3       51.24       61.07      2.19 o 
   0   7   3      155.03      152.57      3.16 o 
   1   7   3     1725.27     1938.29     23.56 o 
   2   7   3      266.83      249.67      5.00 o 
   3   7   3        1.01        0.64      0.86 o 
   4   7   3      152.05      186.73      4.49 o 
   5   7   3        6.17        7.80      1.65 o 
   6   7   3      637.21      637.52     10.68 o 
   7   7   3     1378.24     1375.53     20.39 o 
   8   7   3      656.76      645.40     13.08 o 
   9   7   3      287.26      282.05     10.05 o 
  10   7   3        4.59        7.00      2.25 o 
  11   7   3        0.00        1.05      4.29 o 
  12   7   3       44.82       51.62      9.20 o 
 -12   8   3      364.37      303.35     18.55 o 
 -11   8   3      119.80       87.00      6.34 o 
 -10   8   3       63.05       64.71      5.64 o 
  -9   8   3      407.34      399.46     10.09 o 
  -8   8   3       84.94       96.21      3.67 o 
  -7   8   3      482.67      475.93     12.74 o 
  -6   8   3       60.10       57.11      2.82 o 
  -5   8   3      530.50      505.92      7.13 o 
  -4   8   3       10.89       15.96      1.21 o 
  -3   8   3       16.56        3.60      0.88 o 
  -2   8   3     2731.83     2927.97     40.63 o 
  -1   8   3     2127.85     2196.77     25.74 o 
   0   8   3      395.58      434.97      7.06 o 
   1   8   3     3297.32     3359.68     48.34 o 
   2   8   3      109.93      132.29      3.60 o 
   3   8   3     1136.59     1043.68     12.73 o 
   4   8   3      325.97      349.40     13.10 o 
   5   8   3        6.82        9.15      1.68 o 
   6   8   3      258.03      222.21      5.09 o 
   7   8   3        4.82        9.25      1.68 o 
   8   8   3      590.38      565.84     11.93 o 
   9   8   3        7.14       10.22      2.62 o 
  10   8   3      440.83      438.21     13.77 o 
  11   8   3       30.86       37.96      7.98 o 
  12   8   3       20.60       21.95      7.12 o 
 -12   9   3        5.21        6.23      4.75 o 
 -11   9   3       22.84       14.93      3.74 o 
 -10   9   3      448.48      394.57     20.07 o 
  -9   9   3      534.26      503.56     18.80 o 
  -8   9   3        0.03        0.25      2.29 o 
  -7   9   3      167.25      179.63      5.15 o 
  -6   9   3       79.79       80.41      3.38 o 
  -5   9   3       17.25       15.65      1.05 o 
  -4   9   3      445.48      417.65      6.56 o 
  -3   9   3      115.21      124.55      3.12 o 
  -2   9   3      214.09      231.29      4.96 o 
  -1   9   3      770.18      772.28     14.87 o 
   0   9   3     1707.31     2060.16     33.14 o 
   1   9   3       43.67       60.42      4.12 o 
   2   9   3      423.64      440.05      6.66 o 
   3   9   3      958.98      883.30     11.17 o 
   4   9   3       14.31       20.54      2.07 o 
   5   9   3        1.27        3.81      1.10 o 
   6   9   3       83.55       94.87      3.21 o 
   7   9   3       46.76       47.44      2.84 o 
   8   9   3       24.04       30.53      4.06 o 
   9   9   3      313.30      298.73     22.77 o 
  10   9   3        0.06       -0.53      2.64 o 
  11   9   3        8.61        2.93      4.93 o 
  12   9   3       73.77       70.13     10.63 o 
 -12  10   3       33.80       42.01      8.56 o 
 -11  10   3       46.86       52.75      5.62 o 
 -10  10   3      206.90      194.46     16.41 o 
  -9  10   3      207.55      182.10      6.48 o 
  -8  10   3      336.95      345.96      9.39 o 
  -7  10   3       33.30       31.49      2.98 o 
  -6  10   3       41.63       44.08      2.74 o 
  -5  10   3     1577.77     1496.89     17.99 o 
  -4  10   3      762.42      727.98     10.95 o 
  -3  10   3       15.63        9.77      1.33 o 
  -2  10   3     1042.74     1146.32     21.68 o 
  -1  10   3      750.39      815.08     12.32 o 
   0  10   3       32.64       29.24      1.90 o 
   1  10   3      161.13      135.34      3.34 o 
   2  10   3       95.80      118.76      4.29 o 
   3  10   3       87.31      102.60      2.57 o 
   4  10   3      116.56      100.74      3.59 o 
   5  10   3       44.79       60.14      2.84 o 
   6  10   3       30.37       35.72      2.78 o 
   7  10   3       64.89       57.85      3.26 o 
   8  10   3      287.91      297.99     11.51 o 
   9  10   3      207.40      191.00      9.01 o 
  10  10   3      222.14      201.52      9.25 o 
  11  10   3      170.44      173.90     15.56 o 
 -12  11   3        5.18        7.20      5.12 o 
 -11  11   3       25.74       34.61      5.12 o 
 -10  11   3       41.65       37.67      6.23 o 
  -9  11   3      915.14      808.60     23.05 o 
  -8  11   3       19.46       21.54      2.71 o 
  -7  11   3      266.79      288.18     13.09 o 
  -6  11   3        0.99        0.11      1.65 o 
  -5  11   3      919.21      897.74     12.68 o 
  -4  11   3      110.29      116.11      3.34 o 
  -3  11   3      316.88      284.07      5.85 o 
  -2  11   3       23.45       17.60      1.71 o 
  -1  11   3       46.37       71.07      2.92 o 
   0  11   3      297.20      320.64      6.39 o 
   1  11   3     1043.50     1061.66     15.22 o 
   2  11   3     4135.57     4225.30     51.44 o 
   3  11   3     2239.46     2257.78     26.07 o 
   4  11   3      562.31      514.58      9.98 o 
   5  11   3      862.12      875.55     14.79 o 
   6  11   3       63.44       63.52      2.97 o 
   7  11   3      459.79      470.86     20.50 o 
   8  11   3       22.92       18.65      3.68 o 
   9  11   3       14.54       13.23      3.98 o 
  10  11   3       36.57       43.39      8.47 o 
  11  11   3      348.36      355.44     22.49 o 
 -11  12   3       74.24       88.48      7.48 o 
 -10  12   3      266.99      252.65     18.20 o 
  -9  12   3       77.20       84.48      7.21 o 
  -8  12   3      201.99      202.55      7.18 o 
  -7  12   3     1894.15     1813.37     32.77 o 
  -6  12   3      202.88      181.54      6.70 o 
  -5  12   3      248.10      257.90      4.86 o 
  -4  12   3       80.53       95.67      3.14 o 
  -3  12   3      684.30      708.16     11.27 o 
  -2  12   3     1216.44     1289.58     18.22 o 
  -1  12   3       35.73       34.59      2.58 o 
   0  12   3       63.28       78.70      6.61 o 
   1  12   3       99.69      100.37      4.88 o 
   2  12   3      778.25      764.79     11.73 o 
   3  12   3       34.70       29.46      1.62 o 
   4  12   3      401.79      401.37     10.18 o 
   5  12   3      870.67      862.20     14.89 o 
   6  12   3      163.45      177.81      6.24 o 
   7  12   3       46.64       42.46      3.39 o 
   8  12   3        7.57        6.97      2.98 o 
   9  12   3      115.70      127.60      8.02 o 
  10  12   3       36.55       42.05      5.21 o 
  11  12   3       19.53       16.26      7.14 o 
 -11  13   3      177.90      166.55     10.03 o 
 -10  13   3       50.41       60.17      6.77 o 
  -9  13   3       63.72       62.47      6.67 o 
  -8  13   3        0.00        0.20      1.69 o 
  -7  13   3      495.71      471.41     12.15 o 
  -6  13   3      410.49      431.35     11.43 o 
  -5  13   3     1669.43     1660.51     21.94 o 
  -4  13   3      604.97      522.37      8.92 o 
  -3  13   3        2.38        5.49      1.25 o 
  -2  13   3      372.33      339.14      7.95 o 
  -1  13   3      175.38      153.19      5.06 o 
   0  13   3      122.13      101.17      4.13 o 
   1  13   3        8.80       10.67      1.91 o 
   2  13   3      645.42      641.35     10.42 o 
   3  13   3      425.76      400.90      7.01 o 
   4  13   3       19.15       14.58      2.49 o 
   5  13   3        4.19        3.27      3.32 o 
   6  13   3      448.89      484.05     11.92 o 
   7  13   3      448.90      407.30     19.90 o 
   8  13   3        1.63        0.68      5.86 o 
   9  13   3       76.79       85.38     10.72 o 
  10  13   3       86.51       85.46      7.13 o 
  11  13   3       64.90       77.20      6.89 o 
 -10  14   3        1.46        3.33      3.58 o 
  -9  14   3        4.34       -0.82      4.09 o 
  -8  14   3       29.20       33.67      5.49 o 
  -7  14   3       53.20       58.14      8.37 o 
  -6  14   3      208.74      208.41      7.64 o 
  -5  14   3      670.64      641.69     11.73 o 
  -4  14   3     3694.04     3600.75     44.99 o 
  -3  14   3       15.35       12.20      2.02 o 
  -2  14   3      479.62      477.02     10.14 o 
  -1  14   3       81.79       88.05      4.80 o 
   0  14   3       99.56      112.33      4.56 o 
   1  14   3       67.82       46.29      2.63 o 
   2  14   3      609.32      615.98     10.30 o 
   3  14   3      164.20      177.82      4.46 o 
   4  14   3       15.76       13.96      2.64 o 
   5  14   3      166.86      179.81      6.80 o 
   6  14   3     1377.29     1337.86     25.82 o 
   7  14   3     1538.21     1580.34     39.81 o 
   8  14   3       34.86       33.96      5.22 o 
   9  14   3      493.58      519.60     18.10 o 
  10  14   3        0.03       -1.90      6.14 o 
 -10  15   3      415.36      429.24     17.15 o 
  -9  15   3        0.15       -0.06      3.38 o 
  -8  15   3        1.55        1.07      4.82 o 
  -7  15   3      337.42      312.97      9.97 o 
  -6  15   3        5.11        4.30      3.59 o 
  -5  15   3     2357.32     2246.60     40.14 o 
  -4  15   3       33.26       35.65      2.80 o 
  -3  15   3      673.05      621.60     12.51 o 
  -2  15   3       95.23      102.63      4.47 o 
  -1  15   3      713.37      665.15     13.06 o 
   0  15   3       64.12       69.92      3.85 o 
   1  15   3      214.87      228.84      6.64 o 
   2  15   3      218.48      221.65      6.28 o 
   3  15   3        7.28        7.46      1.57 o 
   4  15   3        0.12        0.95      1.92 o 
   5  15   3        0.27       -1.65      2.36 o 
   6  15   3      124.68      120.53      6.22 o 
   7  15   3      405.11      418.19     22.75 o 
   8  15   3      156.86      149.90      9.47 o 
   9  15   3      382.74      413.82     17.05 o 
  10  15   3      300.78      331.36     14.41 o 
 -10  16   3       72.34       64.33      9.56 o 
  -9  16   3       28.30       24.46      5.34 o 
  -8  16   3        7.25       12.45      4.45 o 
  -7  16   3        0.11        3.59      2.28 o 
  -6  16   3        0.52        0.13      1.97 o 
  -5  16   3       10.72       10.87      2.77 o 
  -4  16   3     1126.78     1116.34     19.07 o 
  -3  16   3       30.95       34.02      2.97 o 
  -2  16   3     1614.33     1468.98     24.03 o 
  -1  16   3       16.53        9.69      2.21 o 
   0  16   3      173.17      149.81      5.52 o 
   1  16   3        0.79       -1.46      1.46 o 
   2  16   3      153.29      152.50      5.65 o 
   3  16   3      356.24      362.03      8.27 o 
   4  16   3      147.52      127.53      7.16 o 
   5  16   3       64.41       65.54      4.67 o 
   6  16   3      112.88      116.21     12.53 o 
   7  16   3       38.77       37.97      5.82 o 
   8  16   3      142.91      163.07     10.22 o 
   9  16   3       45.60       54.04      6.64 o 
  -9  17   3       13.33       15.59      4.97 o 
  -8  17   3       58.33       62.59      9.85 o 
  -7  17   3       55.02       55.02      7.04 o 
  -6  17   3      317.45      309.21     10.32 o 
  -5  17   3       18.40       12.09      3.10 o 
  -4  17   3        1.51        2.32      1.82 o 
  -3  17   3       24.59       17.83      2.60 o 
  -2  17   3        0.87       -1.36      1.36 o 
  -1  17   3        0.12        2.90      1.78 o 
   0  17   3      601.80      642.44     13.25 o 
   1  17   3      101.14      101.27      4.70 o 
   2  17   3      125.24      116.20      6.96 o 
   3  17   3       82.30       72.60      4.59 o 
   4  17   3      523.06      537.86     14.06 o 
   5  17   3        5.92       12.04      2.77 o 
   6  17   3      144.53      137.96      9.31 o 
   7  17   3       17.27       18.78      4.53 o 
   8  17   3      166.32      207.58     20.01 o 
   9  17   3        0.01       -2.81      2.81 o 
  -8  18   3      187.93      207.32     15.33 o 
  -7  18   3        0.12       -2.53      2.95 o 
  -6  18   3        1.10       -0.24      2.89 o 
  -5  18   3       88.97       91.34      5.96 o 
  -4  18   3        5.68        5.86      2.70 o 
  -3  18   3      170.31      151.40      5.69 o 
  -2  18   3        9.37        5.11      2.03 o 
  -1  18   3       12.99        8.30      2.21 o 
   0  18   3       44.15       41.54      3.58 o 
   1  18   3      167.33      158.66      5.90 o 
   2  18   3        2.08        5.40      1.88 o 
   3  18   3      274.47      265.83      9.46 o 
   4  18   3       51.00       52.84      4.72 o 
   5  18   3      123.07      132.52      6.78 o 
   6  18   3      260.66      278.06     13.42 o 
   7  18   3       20.06       29.99      5.76 o 
   8  18   3       16.69       14.54      4.53 o 
  -8  19   3       85.39      107.93     10.30 o 
  -7  19   3       86.82       87.09      8.88 o 
  -6  19   3       14.72       15.31      3.72 o 
  -5  19   3      196.85      206.33      8.77 o 
  -4  19   3      202.72      191.53      8.34 o 
  -3  19   3      262.88      264.64     11.17 o 
  -2  19   3      208.73      206.90      6.97 o 
  -1  19   3       29.36       35.32      5.23 o 
   0  19   3        8.15        6.95      2.29 o 
   1  19   3      106.50       98.46      4.93 o 
   2  19   3      539.88      562.10     12.25 o 
   3  19   3       19.18       15.74      3.25 o 
   4  19   3       78.95       77.31      5.64 o 
   5  19   3       33.89       35.16      4.19 o 
   6  19   3       84.94       74.63      9.74 o 
   7  19   3       22.82       10.24      4.33 o 
  -7  20   3       33.19       42.21      7.08 o 
  -6  20   3       13.51       11.12      4.24 o 
  -5  20   3        0.58        0.50      2.47 o 
  -4  20   3       64.34       73.09      5.86 o 
  -3  20   3       84.03       82.18      4.52 o 
  -2  20   3       17.59       14.25      2.47 o 
  -1  20   3       12.27        5.46      2.14 o 
   0  20   3       75.37       69.52      4.48 o 
   1  20   3      215.64      190.11      6.78 o 
   2  20   3       26.50       22.01      3.67 o 
   3  20   3        6.15        3.93      2.55 o 
   4  20   3        1.44        3.48      2.49 o 
   5  20   3      149.34      165.83     17.87 o 
   6  20   3        2.17        2.39      3.32 o 
  -6  21   3       37.47       37.59      6.73 o 
  -5  21   3       16.57       21.19      4.40 o 
  -4  21   3       86.26       91.35      6.58 o 
  -3  21   3       32.06       29.32      4.40 o 
  -2  21   3        4.63        6.64      2.19 o 
  -1  21   3       22.67       29.27      3.40 o 
   0  21   3        0.07        0.95      2.74 o 
   1  21   3      158.61      180.91      6.77 o 
   2  21   3        0.84        3.41      2.61 o 
   3  21   3       43.33       40.82      4.84 o 
   4  21   3       96.27      113.48      7.05 o 
   5  21   3       64.72       68.19     10.33 o 
  -4  22   3       27.20       29.04      4.56 o 
  -3  22   3       56.34       58.22      5.69 o 
  -2  22   3      107.35      117.91      5.74 o 
  -1  22   3      191.26      192.80      7.20 o 
   0  22   3      626.36      611.32     13.97 o 
   1  22   3       81.94       79.93      6.08 o 
   2  22   3       88.85       94.80      6.65 o 
   3  22   3      419.17      399.86     13.19 o 
   4  22   3        1.28        0.61      3.31 o 
  -2  23   3       72.83       79.39      8.72 o 
  -1  23   3      102.35      105.77      5.78 o 
   0  23   3      142.78      158.04      6.67 o 
   1  23   3       59.18       65.00      7.26 o 
   2  23   3       20.26       35.00      4.72 o 
 -12   0   4       35.37       35.53      6.23 o 
 -11   0   4        7.07       12.11      4.21 o 
 -10   0   4       12.79        7.94      3.86 o 
  -9   0   4      486.96      478.07     12.70 o 
  -8   0   4       11.87       23.12      2.16 o 
  -7   0   4     5607.09     5719.17    119.84 o 
  -6   0   4        5.34       11.63      2.39 o 
  -5   0   4       88.10      116.86      4.12 o 
  -4   0   4       75.58      127.46      3.71 o 
  -3   0   4      144.70      175.59      5.17 o 
  -2   0   4     5938.37     6187.40    184.99 o 
  -1   0   4      172.04      195.22      4.58 o 
   0   0   4      102.18      123.59      3.45 o 
   1   0   4      973.83     1012.48     16.76 o 
   2   0   4    11657.19    11741.06    152.59 o 
   3   0   4       93.42      126.60      3.56 o 
   4   0   4     6720.86     6642.20     98.35 o 
   5   0   4     1990.55     2012.00     28.15 o 
   6   0   4     1891.37     1906.42     26.67 o 
   7   0   4       21.14       19.60      4.06 o 
   8   0   4      207.57      197.55     11.20 o 
   9   0   4      110.45      129.61      9.20 o 
  10   0   4      148.00      124.35      9.30 o 
 -12   1   4       31.79       33.30      4.84 o 
 -11   1   4      443.92      463.24     14.47 o 
 -10   1   4      679.98      658.76     13.68 o 
  -9   1   4      133.35      127.49      3.89 o 
  -8   1   4     1806.11     1750.75     29.14 o 
  -7   1   4      642.71      690.20      9.51 o 
  -6   1   4      238.28      201.11      5.06 o 
  -5   1   4      269.19      253.25      5.07 o 
  -4   1   4     1346.10     1400.93     15.61 o 
  -3   1   4      266.36      295.57      4.35 o 
  -2   1   4      472.92      536.71      8.80 o 
  -1   1   4     1435.92     1465.35     16.89 o 
   0   1   4      263.47      261.11      3.90 o 
   1   1   4     1754.02     1747.13     17.61 o 
   2   1   4     1213.89     1300.15     14.55 o 
   3   1   4     5481.18     5871.17     58.15 o 
   4   1   4      798.34      843.70      9.33 o 
   5   1   4      145.58      133.17      2.74 o 
   6   1   4      156.13      175.73      2.85 o 
   7   1   4        3.48        3.16      0.79 o 
   8   1   4        4.70        5.97      2.26 o 
   9   1   4        0.38        2.26      2.30 o 
  10   1   4        1.84        7.01      2.47 o 
  11   1   4      149.92      163.18     11.62 o 
 -13   2   4       11.74        5.08      4.15 o 
 -12   2   4       31.36       33.65      6.35 o 
 -11   2   4      128.63      132.85      7.09 o 
 -10   2   4      134.74      131.45      5.14 o 
  -9   2   4      280.27      260.39      7.49 o 
  -8   2   4      135.57      144.57      3.27 o 
  -7   2   4      962.32      954.26     12.32 o 
  -6   2   4      456.86      419.13      6.52 o 
  -5   2   4      111.88       87.86      2.34 o 
  -4   2   4     1789.59     1872.02     23.69 o 
  -3   2   4      780.01      833.59     11.57 o 
  -2   2   4       22.86       30.13      2.68 o 
  -1   2   4        8.81       14.59      1.09 o 
   0   2   4      779.67      752.89      8.59 o 
   1   2   4      695.68      714.13      9.14 o 
   2   2   4      432.22      438.50      7.46 o 
   3   2   4      482.00      520.86      6.75 o 
   4   2   4      699.52      759.49      9.17 o 
   5   2   4      240.76      270.12      4.01 o 
   6   2   4      358.16      333.64      5.93 o 
   7   2   4       22.00       23.08      1.51 o 
   8   2   4      216.81      203.79      5.14 o 
   9   2   4        2.44        5.97      2.79 o 
  10   2   4      649.25      612.87     16.97 o 
  11   2   4      113.15      112.17      9.88 o 
 -13   3   4       17.29       17.78      5.26 o 
 -12   3   4       35.07       39.26      6.89 o 
 -11   3   4      336.02      320.96     11.52 o 
 -10   3   4      295.14      306.96      8.47 o 
  -9   3   4      174.16      161.89      5.85 o 
  -8   3   4      596.84      557.16      8.57 o 
  -7   3   4      508.56      533.47      8.46 o 
  -6   3   4        0.00        1.00      0.83 o 
  -5   3   4       91.87       89.84      2.36 o 
  -4   3   4      466.92      457.80      7.01 o 
  -3   3   4      848.55      982.14     11.60 o 
  -2   3   4      783.03      823.17      9.74 o 
  -1   3   4      296.30      288.98      4.28 o 
   0   3   4       58.75       68.45      1.85 o 
   1   3   4     1793.20     1766.84     21.62 o 
   2   3   4       23.27       40.13      1.45 o 
   3   3   4     1070.12     1000.63     11.03 o 
   4   3   4       22.43       17.86      1.00 o 
   5   3   4     1007.74     1040.85     14.39 o 
   6   3   4      700.49      713.33     10.58 o 
   7   3   4      425.14      444.55      7.38 o 
   8   3   4      119.54      118.08      3.52 o 
   9   3   4      211.92      202.10      5.51 o 
  10   3   4      141.69      153.19     11.53 o 
  11   3   4       19.14       17.10      5.32 o 
 -13   4   4      197.44      215.27     14.75 o 
 -12   4   4      125.19      122.45     10.83 o 
 -11   4   4       49.07       53.39      4.85 o 
 -10   4   4      514.70      481.42     11.53 o 
  -9   4   4       46.99       53.18      3.63 o 
  -8   4   4       26.74       28.00      2.86 o 
  -7   4   4      644.83      658.57      9.87 o 
  -6   4   4      355.47      348.49      6.20 o 
  -5   4   4        0.25        1.43      0.75 o 
  -4   4   4     1140.25     1141.31     13.26 o 
  -3   4   4       29.19       34.41      1.48 o 
  -2   4   4       27.09       45.69      3.65 o 
  -1   4   4     3779.22     4004.16     58.86 o 
   0   4   4      311.22      334.53      4.78 o 
   1   4   4      700.38      721.05      8.40 o 
   2   4   4        4.93        6.22      0.82 o 
   3   4   4     2307.81     2391.39     26.38 o 
   4   4   4      171.95      170.51      3.33 o 
   5   4   4      611.74      641.65      9.83 o 
   6   4   4        5.90        3.18      1.73 o 
   7   4   4      131.04      128.98      3.46 o 
   8   4   4        4.08        5.06      1.22 o 
   9   4   4     1415.50     1338.85     23.69 o 
  10   4   4       20.16       18.26      5.53 o 
  11   4   4       57.11       56.32      8.27 o 
 -13   5   4        1.25        2.15      4.06 o 
 -12   5   4       58.25       69.28      8.83 o 
 -11   5   4      179.69      183.53      8.23 o 
 -10   5   4      437.54      426.92     10.80 o 
  -9   5   4      287.10      284.15      8.22 o 
  -8   5   4       31.15       29.61      2.91 o 
  -7   5   4        0.82        0.34      0.83 o 
  -6   5   4       41.52       36.11      1.84 o 
  -5   5   4      571.91      515.76      7.61 o 
  -4   5   4      151.25      189.64      4.11 o 
  -3   5   4     1101.38     1072.49     13.60 o 
  -2   5   4     1986.76     1985.58     22.18 o 
  -1   5   4     1398.21     1420.19     17.60 o 
   0   5   4     2521.86     2669.42     38.38 o 
   1   5   4       68.48       62.70      2.48 o 
   2   5   4        2.44        0.64      0.73 o 
   3   5   4       18.94       24.68      1.33 o 
   4   5   4        0.09        0.41      0.52 o 
   5   5   4       19.63       14.29      1.96 o 
   6   5   4      137.58      142.14      3.67 o 
   7   5   4     1818.76     1844.23     23.95 o 
   8   5   4     1084.69     1118.78     17.63 o 
   9   5   4        0.02        2.82      1.70 o 
  10   5   4      405.04      396.95     20.61 o 
  11   5   4        0.46       -3.26      3.36 o 
  12   5   4       16.30       21.68      6.91 o 
 -12   6   4      113.74       93.21     10.42 o 
 -11   6   4        0.18       -0.50      2.51 o 
 -10   6   4        0.12        0.83      1.75 o 
  -9   6   4       41.73       48.18      3.61 o 
  -8   6   4       69.34       82.66      4.34 o 
  -7   6   4       20.75       19.71      1.55 o 
  -6   6   4        1.23        4.61      1.66 o 
  -5   6   4      114.02      114.82      3.18 o 
  -4   6   4     2345.68     2489.34     31.46 o 
  -3   6   4     4642.22     4742.12     52.14 o 
  -2   6   4     1919.28     2012.48     26.02 o 
  -1   6   4      750.82      877.59     12.05 o 
   0   6   4     2833.79     3001.14     38.80 o 
   1   6   4      827.04      805.68      9.37 o 
   2   6   4     2186.38     2134.81     24.61 o 
   3   6   4      650.06      721.55      9.54 o 
   4   6   4      514.37      524.22      9.53 o 
   5   6   4     1105.10     1036.38     16.29 o 
   6   6   4      266.48      267.17      5.94 o 
   7   6   4      494.59      516.90      9.48 o 
   8   6   4      475.78      473.09     10.70 o 
   9   6   4      293.72      231.20     15.60 o 
  10   6   4      934.31      829.11     33.61 o 
  11   6   4        1.50       -1.34      3.90 o 
  12   6   4       30.91       43.10      8.58 o 
 -12   7   4      315.57      322.25     19.13 o 
 -11   7   4      239.49      237.95     10.23 o 
 -10   7   4      337.86      314.46     10.39 o 
  -9   7   4      107.17      108.54      5.06 o 
  -8   7   4       42.28       51.78      3.63 o 
  -7   7   4      404.20      363.17      9.51 o 
  -6   7   4      312.52      308.49      5.67 o 
  -5   7   4      409.28      481.65      7.99 o 
  -4   7   4     3590.27     3621.41     44.37 o 
  -3   7   4        2.42        1.82      0.97 o 
  -2   7   4     1301.24     1226.48     16.89 o 
  -1   7   4      555.20      473.81      8.16 o 
   0   7   4     2102.90     2237.82     33.52 o 
   1   7   4     1268.11     1377.37     17.82 o 
   2   7   4      328.14      296.14      5.08 o 
   3   7   4      575.56      589.20      8.19 o 
   4   7   4      697.29      790.38     13.23 o 
   5   7   4      562.20      512.95      9.50 o 
   6   7   4      357.05      376.17     10.66 o 
   7   7   4      315.22      333.00      6.97 o 
   8   7   4        4.13        4.44      1.48 o 
   9   7   4      276.54      255.80      9.71 o 
  10   7   4       71.55       66.57      4.81 o 
  11   7   4      434.60      491.34     25.13 o 
  12   7   4       37.08       31.42      7.92 o 
 -12   8   4      187.41      213.97     15.62 o 
 -11   8   4       45.57       36.22      4.92 o 
 -10   8   4      130.70      126.84      7.63 o 
  -9   8   4      195.71      190.74      6.80 o 
  -8   8   4       48.70       57.36      3.84 o 
  -7   8   4       77.06       69.72      4.04 o 
  -6   8   4      166.55      136.05      3.36 o 
  -5   8   4      201.98      194.00      4.43 o 
  -4   8   4      380.31      416.11      7.40 o 
  -3   8   4      351.36      375.55      8.19 o 
  -2   8   4     2265.44     2164.38     37.10 o 
  -1   8   4      124.68      139.90      3.84 o 
   0   8   4       29.81       28.51      1.89 o 
   1   8   4     1833.81     1903.39     23.02 o 
   2   8   4       31.42       37.58      1.77 o 
   3   8   4        9.53       15.41      1.19 o 
   4   8   4      333.66      291.85      8.29 o 
   5   8   4      180.54      168.82      4.70 o 
   6   8   4      144.11      162.31      4.55 o 
   7   8   4      299.72      291.20      8.17 o 
   8   8   4      344.63      304.62     13.05 o 
   9   8   4       24.96       24.66      3.61 o 
  10   8   4       62.89       57.48      4.81 o 
  11   8   4        4.92        2.68      4.72 o 
  12   8   4        0.15        6.79      5.36 o 
 -12   9   4       21.57       27.54      7.34 o 
 -11   9   4        3.39        6.52      3.09 o 
 -10   9   4       14.01       17.20      3.87 o 
  -9   9   4       16.94       16.88      2.70 o 
  -8   9   4      817.70      763.98     16.46 o 
  -7   9   4        0.43       -1.46      1.46 o 
  -6   9   4      824.81      844.72     12.20 o 
  -5   9   4       44.25       38.87      2.29 o 
  -4   9   4     1865.92     1915.69     25.75 o 
  -3   9   4     4106.69     4131.79     50.58 o 
  -2   9   4     1184.84     1171.95     16.59 o 
  -1   9   4     1942.76     1922.54     28.28 o 
   0   9   4     1161.53     1200.07     24.91 o 
   1   9   4       18.57       20.03      1.65 o 
   2   9   4     2076.34     2187.63     34.55 o 
   3   9   4        2.26        2.32      0.76 o 
   4   9   4      296.23      299.41      8.81 o 
   5   9   4      271.59      279.65      7.89 o 
   6   9   4       42.64       44.18      2.51 o 
   7   9   4      239.63      212.33      6.61 o 
   8   9   4       29.20       25.35      3.83 o 
   9   9   4        0.01        0.47      2.28 o 
  10   9   4        5.05        3.87      2.28 o 
  11   9   4      197.04      207.74     16.53 o 
 -12  10   4       37.74       27.42      7.34 o 
 -11  10   4       83.55       87.43      7.64 o 
 -10  10   4       72.86       61.10      7.11 o 
  -9  10   4      146.71      164.92      6.54 o 
  -8  10   4        0.63        3.44      1.91 o 
  -7  10   4      179.70      183.87      6.73 o 
  -6  10   4       42.67       40.30      1.81 o 
  -5  10   4        0.27        1.64      1.26 o 
  -4  10   4      328.38      330.53      8.79 o 
  -3  10   4       70.54       57.77      2.69 o 
  -2  10   4        0.28       -0.20      1.52 o 
  -1  10   4        2.64       -1.18      1.24 o 
   0  10   4      624.12      582.39      9.71 o 
   1  10   4       35.92       38.21      2.17 o 
   2  10   4      247.66      289.93      5.80 o 
   3  10   4      591.34      621.77      9.61 o 
   4  10   4       23.99       18.39      2.15 o 
   5  10   4      308.53      301.50      7.03 o 
   6  10   4      128.29      148.47      6.07 o 
   7  10   4       19.12       19.36      6.09 o 
   8  10   4        2.58        1.84      2.75 o 
   9  10   4       49.85       41.00      4.73 o 
  10  10   4        0.76       -1.23      2.09 o 
  11  10   4        0.00        0.99      4.39 o 
 -11  11   4        7.94        8.27      5.48 o 
 -10  11   4       64.62       65.81      6.56 o 
  -9  11   4       53.31       54.17      4.14 o 
  -8  11   4        1.55       -0.07      1.70 o 
  -7  11   4      207.05      183.58      6.92 o 
  -6  11   4        7.52        6.55      2.03 o 
  -5  11   4      289.05      290.29      5.90 o 
  -4  11   4      307.75      309.66      6.39 o 
  -3  11   4        1.19        4.04      1.49 o 
  -2  11   4       82.01       94.62      5.13 o 
  -1  11   4      290.40      243.84      6.35 o 
   0  11   4      865.68      861.41     14.94 o 
   1  11   4       10.55       14.89      1.64 o 
   2  11   4      189.83      197.58      4.69 o 
   3  11   4      201.82      235.63      4.92 o 
   4  11   4       54.22       49.13      3.52 o 
   5  11   4       15.39       17.60      2.51 o 
   6  11   4     1186.15     1146.02     22.14 o 
   7  11   4      575.22      527.64     12.40 o 
   8  11   4      112.64       98.57      8.23 o 
   9  11   4      343.53      381.99     42.97 o 
  10  11   4       13.09        7.47      3.12 o 
  11  11   4      154.70      155.83     15.78 o 
 -11  12   4       37.48       35.01      5.58 o 
 -10  12   4        5.32        3.62      3.44 o 
  -9  12   4      296.02      285.93     12.75 o 
  -8  12   4        2.20        7.68      2.40 o 
  -7  12   4        0.60       -1.64      1.64 o 
  -6  12   4     2532.86     2384.38     41.62 o 
  -5  12   4      465.98      465.41      9.62 o 
  -4  12   4       29.16       29.89      2.18 o 
  -3  12   4      404.35      422.75      8.25 o 
  -2  12   4        7.19        5.85      1.56 o 
  -1  12   4      156.54      150.55      5.02 o 
   0  12   4      254.20      261.38      6.79 o 
   1  12   4      340.16      356.10      7.12 o 
   2  12   4        6.08        4.09      1.21 o 
   3  12   4      181.99      190.82      6.30 o 
   4  12   4      134.25      163.45     10.37 o 
   5  12   4      263.68      226.45      7.48 o 
   6  12   4      195.08      191.79      6.75 o 
   7  12   4       68.08       56.48      5.83 o 
   8  12   4       10.62       11.89      5.47 o 
   9  12   4        0.24       -1.51      3.36 o 
  10  12   4      138.30      133.97      8.26 o 
 -11  13   4       22.72       20.32      4.80 o 
 -10  13   4       70.78       68.57      7.03 o 
  -9  13   4      123.64      151.50      9.52 o 
  -8  13   4      333.35      335.21     10.30 o 
  -7  13   4       38.11       36.48      4.80 o 
  -6  13   4       11.20       17.87      3.98 o 
  -5  13   4     1790.62     1761.44     32.40 o 
  -4  13   4      219.05      222.42      5.45 o 
  -3  13   4      124.74      130.22      4.79 o 
  -2  13   4       18.76       15.01      2.10 o 
  -1  13   4       83.71       87.75      4.00 o 
   0  13   4      361.62      393.77      8.97 o 
   1  13   4      244.85      226.25      6.36 o 
   2  13   4      268.27      270.76      8.43 o 
   3  13   4      397.41      408.32      7.36 o 
   4  13   4       39.56       40.55      3.51 o 
   5  13   4     2693.38     2672.27     45.81 o 
   6  13   4       58.01       55.32      6.05 o 
   7  13   4       96.27       76.29     10.57 o 
   8  13   4       60.72       64.51      6.38 o 
   9  13   4      121.26      129.11      8.50 o 
  10  13   4       82.96       74.48      6.87 o 
 -10  14   4       33.97       29.77      5.52 o 
  -9  14   4      147.99      126.51     10.32 o 
  -8  14   4       59.77       58.93      5.40 o 
  -7  14   4        8.25       12.01      2.78 o 
  -6  14   4       12.85        9.05      2.54 o 
  -5  14   4        6.49        5.91      1.56 o 
  -4  14   4      794.96      784.55     24.04 o 
  -3  14   4      212.21      225.79      7.08 o 
  -2  14   4      128.53      111.40      6.49 o 
  -1  14   4       40.42       34.61      2.98 o 
   0  14   4      448.72      458.83     10.10 o 
   1  14   4      857.63      813.54     14.97 o 
   2  14   4      104.09       92.15      3.47 o 
   3  14   4      488.77      491.96     10.03 o 
   4  14   4      211.81      223.76      7.84 o 
   5  14   4       10.40       12.46      2.54 o 
   6  14   4       44.40       42.32      3.75 o 
   7  14   4      129.57      134.33     15.78 o 
   8  14   4       14.57        5.85      3.41 o 
   9  14   4        1.63       -0.69      2.60 o 
  10  14   4       22.69       44.03      5.85 o 
 -10  15   4      161.26      191.58     21.16 o 
  -9  15   4      177.07      207.85     11.70 o 
  -8  15   4       28.76       37.74      6.03 o 
  -7  15   4        0.16        3.69      2.81 o 
  -6  15   4       33.39       35.57      3.94 o 
  -5  15   4       23.54       20.39      3.56 o 
  -4  15   4      257.85      250.91      7.00 o 
  -3  15   4      375.50      353.96      9.80 o 
  -2  15   4       56.16       43.00      3.33 o 
  -1  15   4      550.54      506.78     11.03 o 
   0  15   4       27.23       35.23      3.75 o 
   1  15   4      362.76      339.99      8.52 o 
   2  15   4       30.18       39.97      3.33 o 
   3  15   4      585.89      584.38     11.55 o 
   4  15   4      143.02      144.25      6.48 o 
   5  15   4      823.28      765.69     17.45 o 
   6  15   4        6.72        7.96      2.35 o 
   7  15   4        4.46        6.95      4.59 o 
   8  15   4       18.04       28.28      9.62 o 
   9  15   4       18.11       27.54      5.98 o 
  -9  16   4        3.01        8.89      4.36 o 
  -8  16   4      373.24      396.82     16.41 o 
  -7  16   4        0.04        1.26      2.41 o 
  -6  16   4      200.82      197.11     10.34 o 
  -5  16   4      762.11      702.04     17.02 o 
  -4  16   4       34.37       32.61      2.86 o 
  -3  16   4      102.85       88.52      8.76 o 
  -2  16   4       52.61       48.93      4.52 o 
  -1  16   4      299.26      280.63      7.87 o 
   0  16   4        3.35        2.47      1.70 o 
   1  16   4        5.54       17.78      2.49 o 
   2  16   4      100.33      106.82      5.07 o 
   3  16   4       74.45       59.63      5.26 o 
   4  16   4        2.70        5.37      2.14 o 
   5  16   4      359.05      369.11     11.05 o 
   6  16   4      310.96      297.53     13.39 o 
   7  16   4        5.20        9.92      3.68 o 
   8  16   4      100.20      112.10      9.03 o 
   9  16   4        0.74        3.06      5.63 o 
  -9  17   4       32.81       33.59      6.36 o 
  -8  17   4       70.68       76.12      8.26 o 
  -7  17   4      147.46      144.78      7.29 o 
  -6  17   4       58.69       63.97      5.16 o 
  -5  17   4       61.85       66.94      5.25 o 
  -4  17   4       33.64       44.08      5.39 o 
  -3  17   4        0.03        2.29      2.00 o 
  -2  17   4      947.88      912.28     17.14 o 
  -1  17   4       72.00       70.69      4.22 o 
   0  17   4      956.90      906.26     17.08 o 
   1  17   4      474.51      426.95     10.79 o 
   2  17   4      256.12      237.56      8.13 o 
   3  17   4        6.06        7.58      2.55 o 
   4  17   4        6.68       10.54      2.75 o 
   5  17   4      497.79      512.25     13.91 o 
   6  17   4       79.74       74.25      8.68 o 
   7  17   4       11.88        6.75      4.39 o 
   8  17   4        0.06       -0.37      5.84 o 
  -8  18   4       19.94       19.91      5.26 o 
  -7  18   4        0.34        0.68      3.22 o 
  -6  18   4       34.56       44.08      4.77 o 
  -5  18   4      122.82      121.37      6.87 o 
  -4  18   4      210.74      196.31      6.50 o 
  -3  18   4       47.30       47.63      3.68 o 
  -2  18   4      237.36      222.61      8.50 o 
  -1  18   4      356.16      345.51      9.25 o 
   0  18   4      113.78       97.35      4.97 o 
   1  18   4      555.11      513.38     11.73 o 
   2  18   4       52.13       49.64      3.60 o 
   3  18   4       51.84       44.12      4.58 o 
   4  18   4       92.95       84.56      5.77 o 
   5  18   4       40.50       48.75      4.56 o 
   6  18   4       30.18       31.86      8.40 o 
   7  18   4        1.91       -0.21      3.09 o 
  -7  19   4        7.05        7.74      4.27 o 
  -6  19   4      133.13      145.18      7.63 o 
  -5  19   4       59.12       73.09      5.81 o 
  -4  19   4      525.34      529.40     14.94 o 
  -3  19   4       19.94       22.92      2.87 o 
  -2  19   4      258.97      247.36      7.80 o 
  -1  19   4      261.55      236.89      7.93 o 
   0  19   4      168.31      175.51      6.55 o 
   1  19   4       19.51       17.81      2.66 o 
   2  19   4       56.02       55.68      3.85 o 
   3  19   4       21.80       38.17      4.43 o 
   4  19   4        6.13       11.67      2.91 o 
   5  19   4       22.27       11.76      4.09 o 
   6  19   4      186.94      224.96     12.32 o 
   7  19   4        4.83        6.49      4.53 o 
  -6  20   4       50.61       61.98      5.69 o 
  -5  20   4      312.58      330.16     11.72 o 
  -4  20   4      201.31      203.81      8.98 o 
  -3  20   4       23.23       24.38      3.94 o 
  -2  20   4        2.30        0.06      1.97 o 
  -1  20   4       89.91       84.32      4.95 o 
   0  20   4       69.76       66.78      8.55 o 
   1  20   4        0.44        1.14      1.81 o 
   2  20   4       33.82       42.76      4.67 o 
   3  20   4       21.67       15.94      3.82 o 
   4  20   4      178.03      191.12      8.51 o 
   5  20   4      304.65      290.35     14.12 o 
   6  20   4       33.19       33.82      9.50 o 
  -5  21   4      103.53      117.34      8.63 o 
  -4  21   4       24.91       18.77      4.00 o 
  -3  21   4       11.98       19.61      3.71 o 
  -2  21   4       42.11       39.58      3.81 o 
  -1  21   4       63.97       62.40      4.58 o 
   0  21   4       13.53       16.39      2.86 o 
   1  21   4        7.94        8.14      2.84 o 
   2  21   4        0.21        0.81      2.85 o 
   3  21   4       29.57       46.32      4.99 o 
   4  21   4       91.36      109.64      9.41 o 
  -3  22   4      119.68      115.62      7.78 o 
  -2  22   4       63.45       68.93      6.21 o 
  -1  22   4        9.81        6.78      2.42 o 
   0  22   4       30.74       27.69      3.53 o 
   1  22   4        8.76       14.24      3.43 o 
   2  22   4      104.44      111.61      7.16 o 
   3  22   4        0.78       -0.22      2.45 o 
 -12   1   5      166.99      189.75      9.22 o 
 -11   1   5        3.13        2.69      2.36 o 
 -10   1   5       77.84       65.84      3.94 o 
  -9   1   5        0.21       -0.09      1.28 o 
  -8   1   5       10.88        8.56      1.63 o 
  -7   1   5       30.97       37.00      2.20 o 
  -6   1   5      862.67      869.37     14.10 o 
  -5   1   5      507.57      574.16     11.67 o 
  -4   1   5     1108.67     1150.29     20.90 o 
  -3   1   5     1596.43     1601.37     21.44 o 
  -2   1   5       83.58       84.08      2.81 o 
  -1   1   5     1530.88     1673.71     24.48 o 
   0   1   5      972.88      949.53     13.39 o 
   1   1   5       37.21       31.01      2.31 o 
   2   1   5       87.43      101.39      2.63 o 
   3   1   5     2008.38     2141.63     24.91 o 
   4   1   5      207.49      228.08      4.42 o 
   5   1   5     1033.49     1011.14     12.90 o 
   6   1   5        2.79        2.30      0.81 o 
   7   1   5       27.03       34.72      2.32 o 
   8   1   5       18.41       11.15      2.70 o 
   9   1   5      181.88      155.29      7.51 o 
  10   1   5       19.03       15.73      3.32 o 
 -12   2   5       39.37       49.01      5.26 o 
 -11   2   5       25.33       30.19      4.20 o 
 -10   2   5       23.76       21.75      2.84 o 
  -9   2   5      656.36      679.90     12.27 o 
  -8   2   5      165.24      155.51      4.13 o 
  -7   2   5      689.91      635.78     10.26 o 
  -6   2   5     1881.70     1911.02     27.12 o 
  -5   2   5        0.16        1.79      0.98 o 
  -4   2   5      218.06      214.98      4.86 o 
  -3   2   5       60.34       40.61      2.60 o 
  -2   2   5      138.71      143.43      4.13 o 
  -1   2   5     1340.67     1391.74     19.42 o 
   0   2   5       70.83       80.03      2.22 o 
   1   2   5      613.57      618.25      9.16 o 
   2   2   5     1596.83     1686.18     18.73 o 
   3   2   5     1833.84     1899.70     22.62 o 
   4   2   5      178.39      182.40      3.56 o 
   5   2   5      317.63      283.58      4.96 o 
   6   2   5      266.47      269.16      4.46 o 
   7   2   5        9.28        8.69      1.42 o 
   8   2   5      892.52      872.58     16.76 o 
   9   2   5       75.98       61.13      5.08 o 
  10   2   5       41.50       27.63      6.00 o 
  11   2   5        7.61       12.98      4.83 o 
 -12   3   5        2.27        0.14      3.36 o 
 -11   3   5       39.68       41.87      5.65 o 
 -10   3   5        0.30        2.29      2.38 o 
  -9   3   5       27.35       30.07      2.26 o 
  -8   3   5       45.41       45.23      2.29 o 
  -7   3   5      597.43      572.51      9.46 o 
  -6   3   5      330.54      356.05      6.77 o 
  -5   3   5      798.32      862.06     13.41 o 
  -4   3   5       16.23       16.35      1.56 o 
  -3   3   5      202.77      221.92      4.92 o 
  -2   3   5      298.57      293.77      8.31 o 
  -1   3   5      268.88      339.95      5.88 o 
   0   3   5     4231.51     4480.14     67.86 o 
   1   3   5      222.85      217.56      4.36 o 
   2   3   5      402.88      393.44     11.17 o 
   3   3   5      373.12      438.38      6.38 o 
   4   3   5      789.22      838.50     10.34 o 
   5   3   5      206.24      230.33      4.30 o 
   6   3   5      635.98      645.44     11.58 o 
   7   3   5      234.01      246.01      7.05 o 
   8   3   5        8.48       10.93      1.81 o 
   9   3   5        2.64        5.03      3.24 o 
  10   3   5      414.60      406.32     20.40 o 
  11   3   5       32.37       32.43      6.71 o 
 -12   4   5        2.28       15.08      5.32 o 
 -11   4   5      127.13      139.53      7.71 o 
 -10   4   5       17.84       12.20      2.46 o 
  -9   4   5       64.66       69.53      4.32 o 
  -8   4   5        0.07        0.72      1.31 o 
  -7   4   5      406.85      446.22      7.88 o 
  -6   4   5     1213.95     1178.98     16.63 o 
  -5   4   5      359.09      378.14      7.03 o 
  -4   4   5      194.27      196.99      6.88 o 
  -3   4   5       17.59       24.45      1.83 o 
  -2   4   5      146.91      151.51      4.59 o 
  -1   4   5     1530.74     1493.23     24.34 o 
   0   4   5      198.26      179.68      6.02 o 
   1   4   5     1824.34     1845.34     31.60 o 
   2   4   5        6.72       12.88      1.23 o 
   3   4   5        5.54       12.02      1.51 o 
   4   4   5        0.64       -0.68      0.68 o 
   5   4   5        7.37        7.20      0.90 o 
   6   4   5      152.61      128.30      4.93 o 
   7   4   5      160.83      166.54      4.87 o 
   8   4   5      374.95      350.64      8.85 o 
   9   4   5       25.92       29.66      5.13 o 
  10   4   5      154.57      172.89     13.35 o 
  11   4   5       25.94       32.23      7.20 o 
 -12   5   5      387.51      407.23     21.56 o 
 -11   5   5       91.47       82.02      4.83 o 
 -10   5   5       95.30      103.38      5.27 o 
  -9   5   5      313.88      276.78      8.56 o 
  -8   5   5      819.57      804.56     13.84 o 
  -7   5   5        1.89        0.99      1.07 o 
  -6   5   5      126.32      127.01      3.71 o 
  -5   5   5       36.75       35.43      2.13 o 
  -4   5   5       73.13       66.54      3.73 o 
  -3   5   5      513.90      545.57      9.11 o 
  -2   5   5      993.55      991.41     16.16 o 
  -1   5   5     3081.04     3221.15     44.86 o 
   0   5   5       83.77      108.24      3.33 o 
   1   5   5     1202.38     1236.81     18.48 o 
   2   5   5     1866.01     1843.85     31.07 o 
   3   5   5      260.71      238.98      4.54 o 
   4   5   5       83.82       93.26      2.57 o 
   5   5   5       12.79        6.36      1.57 o 
   6   5   5     1123.82     1174.26     21.77 o 
   7   5   5      135.13      131.91      9.23 o 
   8   5   5       30.36       21.91      2.42 o 
   9   5   5      114.33      121.15     11.61 o 
  10   5   5       13.48        3.51      4.29 o 
  11   5   5       16.95        9.33      5.03 o 
 -12   6   5       15.31       10.32      5.55 o 
 -11   6   5       18.72       22.19      4.01 o 
 -10   6   5      492.70      436.08     11.59 o 
  -9   6   5       42.36       30.56      3.34 o 
  -8   6   5      264.74      268.38      6.50 o 
  -7   6   5        9.31        7.95      1.36 o 
  -6   6   5       38.13       28.98      1.96 o 
  -5   6   5     2952.78     2856.03     36.08 o 
  -4   6   5      200.23      172.71      4.79 o 
  -3   6   5      474.73      496.53     10.12 o 
  -2   6   5        4.20        6.03      1.31 o 
  -1   6   5      350.55      348.56      7.58 o 
   0   6   5      282.27      323.20      6.39 o 
   1   6   5      428.86      426.69      7.60 o 
   2   6   5     1055.79     1066.34     15.11 o 
   3   6   5      175.04      191.50      4.35 o 
   4   6   5      912.51      848.91     11.16 o 
   5   6   5     1492.11     1475.60     22.58 o 
   6   6   5      334.07      292.33      8.04 o 
   7   6   5      113.20       91.10      4.59 o 
   8   6   5       11.50       11.73      1.99 o 
   9   6   5      298.65      269.08      9.89 o 
  10   6   5      169.98      216.47     15.31 o 
  11   6   5       14.87       22.10      6.64 o 
 -12   7   5       12.58        8.73      5.12 o 
 -11   7   5       31.12       37.43      4.83 o 
 -10   7   5       13.39       23.62      3.10 o 
  -9   7   5        4.16       -0.57      1.78 o 
  -8   7   5        0.56        0.16      1.69 o 
  -7   7   5       26.99       26.94      1.89 o 
  -6   7   5        0.04       -0.20      0.99 o 
  -5   7   5      153.69      191.70      4.75 o 
  -4   7   5       22.68       32.14      2.09 o 
  -3   7   5      337.83      315.48      7.24 o 
  -2   7   5       85.43      117.84      4.09 o 
  -1   7   5      331.77      292.71      6.88 o 
   0   7   5     1760.00     1780.10     26.57 o 
   1   7   5      136.42      155.96      4.08 o 
   2   7   5      241.17      241.63      5.22 o 
   3   7   5      239.04      248.10      5.13 o 
   4   7   5       75.95       81.37      2.55 o 
   5   7   5      237.36      231.73      8.59 o 
   6   7   5       54.53       49.01      6.70 o 
   7   7   5      496.46      468.91     11.19 o 
   8   7   5       51.43       44.10      3.58 o 
   9   7   5        5.70        6.31      2.42 o 
  10   7   5       12.53        1.09      3.71 o 
  11   7   5        0.29        2.08      4.68 o 
 -12   8   5      245.03      270.52     18.07 o 
 -11   8   5       50.81       73.84      6.33 o 
 -10   8   5       33.37       30.18      3.50 o 
  -9   8   5      368.89      330.69      9.84 o 
  -8   8   5      811.66      837.31     18.00 o 
  -7   8   5      461.89      412.14      8.56 o 
  -6   8   5      346.93      348.81      6.77 o 
  -5   8   5     3181.45     3074.54     38.77 o 
  -4   8   5      118.62      120.97      3.77 o 
  -3   8   5      130.82      125.76      4.34 o 
  -2   8   5       18.07       28.68      2.56 o 
  -1   8   5     1430.52     1356.71     21.27 o 
   0   8   5      352.00      342.30      7.66 o 
   1   8   5       45.75       39.61      2.25 o 
   2   8   5      244.21      229.62      6.99 o 
   3   8   5      180.96      163.11      4.90 o 
   4   8   5      157.34      156.36      3.58 o 
   5   8   5       77.07       93.88      6.06 o 
   6   8   5       24.75       21.05      2.60 o 
   7   8   5       64.67       60.04      6.67 o 
   8   8   5       75.46       68.15      5.46 o 
   9   8   5        1.90        4.34      4.26 o 
  10   8   5       43.25       38.33      8.19 o 
  11   8   5       30.51       28.82      7.78 o 
 -11   9   5       78.39       80.93      6.89 o 
 -10   9   5        1.12       -1.40      2.50 o 
  -9   9   5       86.82       78.27      4.84 o 
  -8   9   5      317.31      296.49      9.22 o 
  -7   9   5     2472.96     2399.70     34.97 o 
  -6   9   5      569.07      572.82      9.64 o 
  -5   9   5      263.69      266.73      6.75 o 
  -4   9   5      732.83      737.48     11.85 o 
  -3   9   5      340.72      353.80      8.06 o 
  -2   9   5      355.52      347.73      8.65 o 
  -1   9   5      206.24      220.27      6.00 o 
   0   9   5       11.06        7.91      1.59 o 
   1   9   5        5.25        2.27      1.04 o 
   2   9   5       17.97       10.56      1.42 o 
   3   9   5     3111.94     3055.14     38.21 o 
   4   9   5      301.19      325.91      5.79 o 
   5   9   5      180.99      175.43      6.32 o 
   6   9   5      468.54      445.14     11.08 o 
   7   9   5      268.06      278.89      8.20 o 
   8   9   5      148.57      135.49      7.68 o 
   9   9   5        6.38        6.00      2.66 o 
  10   9   5      191.92      198.13      9.17 o 
  11   9   5       13.60       16.98      6.38 o 
 -11  10   5       58.23       57.80      6.32 o 
 -10  10   5      192.94      184.99      9.97 o 
  -9  10   5       35.79       34.24      4.12 o 
  -8  10   5       33.80       32.04      3.54 o 
  -7  10   5       63.21       72.96      4.69 o 
  -6  10   5      588.69      586.81     11.34 o 
  -5  10   5      328.44      352.58      8.23 o 
  -4  10   5      352.49      360.41      8.29 o 
  -3  10   5      213.17      202.90      6.36 o 
  -2  10   5     1091.86     1091.91     18.26 o 
  -1  10   5      184.91      176.30      5.39 o 
   0  10   5      212.57      240.70      6.41 o 
   1  10   5       45.76       41.58      2.40 o 
   2  10   5      604.04      596.52     11.48 o 
   3  10   5       42.74       42.85      2.66 o 
   4  10   5     3708.91     3586.75     49.88 o 
   5  10   5     1726.56     1612.73     29.43 o 
   6  10   5      487.63      434.38     14.77 o 
   7  10   5      139.17      158.82      6.07 o 
   8  10   5      149.20      150.13      8.33 o 
   9  10   5        0.01       -0.58      2.11 o 
  10  10   5       14.33       14.84      4.54 o 
 -11  11   5       12.64       11.51      3.94 o 
 -10  11   5      232.85      200.51     28.34 o 
  -9  11   5       19.15       24.76      3.31 o 
  -8  11   5      202.79      200.85      8.47 o 
  -7  11   5        1.21        2.58      2.01 o 
  -6  11   5       17.23       13.90      1.85 o 
  -5  11   5      144.95      136.74      4.94 o 
  -4  11   5      702.06      709.95     13.33 o 
  -3  11   5      982.80      954.88     16.63 o 
  -2  11   5      637.44      669.19     16.98 o 
  -1  11   5       65.56       57.91      3.31 o 
   0  11   5       17.92       17.34      3.93 o 
   1  11   5      220.80      206.17      6.78 o 
   2  11   5     1416.37     1360.47     19.17 o 
   3  11   5       12.24        9.02      1.54 o 
   4  11   5      363.47      374.78     10.25 o 
   5  11   5     2461.94     2394.65     41.51 o 
   6  11   5      285.14      273.93      8.52 o 
   7  11   5      348.79      374.95     10.26 o 
   8  11   5       72.64       68.57     10.16 o 
   9  11   5       55.11       57.93      5.82 o 
  10  11   5      150.75      166.61      9.06 o 
 -10  12   5      119.33      115.52      8.63 o 
  -9  12   5      145.82      138.50     13.19 o 
  -8  12   5      363.19      392.02     11.50 o 
  -7  12   5      105.59       91.28      6.07 o 
  -6  12   5        3.75        2.84      1.30 o 
  -5  12   5        5.48        3.81      1.62 o 
  -4  12   5       11.49       17.56      2.35 o 
  -3  12   5     1184.00     1153.32     19.48 o 
  -2  12   5      206.76      203.83      7.71 o 
  -1  12   5       27.49       30.27      2.74 o 
   0  12   5      514.13      556.45     11.33 o 
   1  12   5       38.17       41.30      3.00 o 
   2  12   5      177.44      164.28      5.76 o 
   3  12   5       27.35       22.52      2.24 o 
   4  12   5      580.77      563.96     13.63 o 
   5  12   5        9.56        9.30      2.28 o 
   6  12   5      499.30      461.96     11.95 o 
   7  12   5      132.27      132.02     16.07 o 
   8  12   5      252.92      258.94     14.61 o 
   9  12   5      180.11      207.87     10.37 o 
  10  12   5      282.22      307.60     12.97 o 
 -10  13   5      344.01      349.42     15.05 o 
  -9  13   5        1.89       -0.19      3.33 o 
  -8  13   5        8.80        6.99      2.51 o 
  -7  13   5       21.24       28.48      3.66 o 
  -6  13   5       49.09       49.48      4.57 o 
  -5  13   5       27.96       24.55      2.50 o 
  -4  13   5      110.47      107.85      4.63 o 
  -3  13   5      670.16      618.16     12.50 o 
  -2  13   5       77.70       88.59      4.97 o 
  -1  13   5        0.01       -0.06      1.36 o 
   0  13   5        1.03        1.42      1.55 o 
   1  13   5     1122.42     1085.20     18.64 o 
   2  13   5       54.87       55.54      3.32 o 
   3  13   5        7.09        4.06      1.85 o 
   4  13   5       36.20       33.94      3.47 o 
   5  13   5       37.00       37.32      3.65 o 
   6  13   5        0.97       -0.96      3.50 o 
   7  13   5        0.35        0.22      2.44 o 
   8  13   5      220.29      226.45     11.12 o 
   9  13   5      353.44      406.67     16.48 o 
 -10  14   5        0.42        2.39      3.81 o 
  -9  14   5      183.12      184.79     11.06 o 
  -8  14   5       55.30       52.83      4.74 o 
  -7  14   5      831.11      848.48     19.49 o 
  -6  14   5      440.48      415.91     12.05 o 
  -5  14   5      540.84      520.89     11.05 o 
  -4  14   5      290.06      279.79      7.62 o 
  -3  14   5     1364.34     1299.36     21.89 o 
  -2  14   5       78.52       73.80      9.11 o 
  -1  14   5       96.13       85.30      7.54 o 
   0  14   5      490.92      468.41     10.49 o 
   1  14   5       10.38        7.27      1.93 o 
   2  14   5        0.27        0.22      1.38 o 
   3  14   5        0.71        1.76      1.35 o 
   4  14   5      146.21      148.35      7.09 o 
   5  14   5       17.72       13.66      3.72 o 
   6  14   5       95.19       92.89      7.72 o 
   7  14   5       57.44       46.68      5.93 o 
   8  14   5        0.12        2.64      2.77 o 
   9  14   5        4.96        1.54      2.88 o 
  -9  15   5        4.04        2.94      6.41 o 
  -8  15   5        6.71        3.01      2.37 o 
  -7  15   5        1.75       -1.94      1.94 o 
  -6  15   5       16.61       11.53      3.54 o 
  -5  15   5        1.82        1.64      1.45 o 
  -4  15   5        0.13        1.23      1.44 o 
  -3  15   5       55.07       56.47      4.15 o 
  -2  15   5      299.69      303.57      8.23 o 
  -1  15   5      374.52      364.61      9.19 o 
   0  15   5      954.66      940.44     17.27 o 
   1  15   5      333.67      319.68      9.01 o 
   2  15   5      206.87      213.34      7.07 o 
   3  15   5      100.35       97.11      4.92 o 
   4  15   5      132.61      132.56      6.36 o 
   5  15   5       76.14       80.04      5.15 o 
   6  15   5       30.29       33.76      5.32 o 
   7  15   5       14.61       11.46      5.02 o 
   8  15   5      199.78      214.85     11.44 o 
  -9  16   5      284.50      293.82     14.50 o 
  -8  16   5        0.65       -3.69      3.69 o 
  -7  16   5       21.96       22.35      3.77 o 
  -6  16   5       23.12       20.93      3.52 o 
  -5  16   5      130.81      131.63      6.87 o 
  -4  16   5      114.37      114.27      4.98 o 
  -3  16   5       64.54       61.99      3.93 o 
  -2  16   5        4.77        2.00      1.81 o 
  -1  16   5      612.45      551.88     12.14 o 
   0  16   5      260.60      225.42      7.11 o 
   1  16   5       35.35       35.58      3.24 o 
   2  16   5      271.11      265.12     10.51 o 
   3  16   5       35.72       28.12      5.85 o 
   4  16   5       34.05       30.90      3.74 o 
   5  16   5       62.72       77.74      5.29 o 
   6  16   5        0.06        0.13      2.98 o 
   7  16   5       38.21       47.39      6.41 o 
   8  16   5       77.19       90.67      8.27 o 
  -8  17   5      112.52      142.89     10.73 o 
  -7  17   5       72.09       65.27      6.09 o 
  -6  17   5       13.06        9.33      3.97 o 
  -5  17   5      206.77      213.60      8.75 o 
  -4  17   5        9.90        9.96      2.16 o 
  -3  17   5        3.25        0.43      1.69 o 
  -2  17   5      233.99      226.21      7.31 o 
  -1  17   5      100.64       94.39      6.29 o 
   0  17   5      424.42      391.92      9.96 o 
   1  17   5      418.32      400.50     10.07 o 
   2  17   5        6.03        1.58      1.74 o 
   3  17   5       74.29       67.61      5.19 o 
   4  17   5        0.87        3.80      2.11 o 
   5  17   5      104.12      112.76      7.08 o 
   6  17   5        1.37        3.41      4.56 o 
   7  17   5       71.94       75.39      7.84 o 
  -7  18   5       28.01       31.28      4.99 o 
  -6  18   5       40.98       43.10      4.87 o 
  -5  18   5       40.15       41.49      8.30 o 
  -4  18   5       69.70       54.44      3.87 o 
  -3  18   5        4.75        4.31      3.97 o 
  -2  18   5       13.73       18.44      2.77 o 
  -1  18   5       54.52       46.77      3.86 o 
   0  18   5      162.57      175.17      6.47 o 
   1  18   5       52.56       43.20      3.69 o 
   2  18   5       28.17       21.96      2.76 o 
   3  18   5        1.87        3.06      3.12 o 
   4  18   5       85.41       98.39      6.16 o 
   5  18   5       54.20       42.16      6.17 o 
   6  18   5        0.15        0.58      2.99 o 
   7  18   5        0.06       -0.13      2.95 o 
  -6  19   5       55.57       59.12      6.37 o 
  -5  19   5       17.33       16.27      3.59 o 
  -4  19   5        1.78        0.12      2.38 o 
  -3  19   5      112.21      133.69      5.85 o 
  -2  19   5        1.87        2.24      1.85 o 
  -1  19   5       25.06       26.84      3.23 o 
   0  19   5       47.72       38.01      3.71 o 
   1  19   5       62.49       74.50      4.62 o 
   2  19   5        8.44        8.24      4.87 o 
   3  19   5       31.30       39.01      4.38 o 
   4  19   5        6.30        1.24      2.24 o 
   5  19   5       47.05       43.11     11.26 o 
   6  19   5        1.29        0.06      3.11 o 
  -5  20   5       20.73       29.12      4.39 o 
  -4  20   5      124.52      130.29      7.65 o 
  -3  20   5       25.23       38.71      3.71 o 
  -2  20   5      178.38      193.19      7.16 o 
  -1  20   5        2.84        3.04      2.01 o 
   0  20   5        1.82        3.83      2.00 o 
   1  20   5      138.28      177.54      7.04 o 
   2  20   5        0.15       -1.83      2.09 o 
   3  20   5      269.94      276.69     12.40 o 
   4  20   5        2.65        3.78      2.46 o 
   5  20   5       73.08       92.43     22.10 o 
  -4  21   5      102.83      116.72      7.48 o 
  -3  21   5      109.62      137.51      7.95 o 
  -2  21   5       20.16       21.36      4.45 o 
  -1  21   5       97.96      106.44      5.72 o 
   0  21   5       32.98       28.40      3.49 o 
   1  21   5        0.76        5.95      2.71 o 
   2  21   5       80.38       91.84      8.11 o 
   3  21   5       60.50       51.97      5.39 o 
  -1  22   5       30.35       31.72      3.69 o 
   0  22   5       24.45       19.94      3.82 o 
 -12   0   6      452.85      461.04     22.69 o 
 -11   0   6      109.62      140.03     11.57 o 
 -10   0   6        3.60        8.70      3.03 o 
  -9   0   6      505.03      492.51     14.59 o 
  -8   0   6      103.18       83.08      7.60 o 
  -7   0   6      308.75      302.55     10.63 o 
  -6   0   6     4041.29     3774.00     74.74 o 
  -5   0   6      106.22      110.74      6.01 o 
  -4   0   6      334.83      369.07     13.83 o 
  -3   0   6      424.51      519.50     14.55 o 
  -2   0   6       77.43       65.33      4.62 o 
  -1   0   6      403.50      384.92     11.71 o 
   0   0   6        0.04        0.00      1.62 o 
   1   0   6        0.03        1.01      1.44 o 
   2   0   6      510.54      592.77     15.62 o 
   3   0   6      804.80      784.09     19.20 o 
   4   0   6     5747.55     5685.00    123.91 o 
   5   0   6     2169.84     2169.54     36.31 o 
   6   0   6     1176.54     1137.51     20.62 o 
   7   0   6       24.02       18.72      4.36 o 
   8   0   6      217.97      193.36     12.30 o 
   9   0   6       29.18       24.78      5.55 o 
  10   0   6        3.10        7.20      3.98 o 
 -12   1   6       88.06      104.21      7.46 o 
 -11   1   6       69.97       73.51      6.26 o 
 -10   1   6        3.42        5.53      2.08 o 
  -9   1   6      601.01      571.49     11.39 o 
  -8   1   6      141.95      124.43      4.65 o 
  -7   1   6      155.31      127.57      7.14 o 
  -6   1   6      612.38      583.59     11.42 o 
  -5   1   6        3.51        2.60      1.39 o 
  -4   1   6      606.84      619.61     11.73 o 
  -3   1   6       46.37       32.50      2.51 o 
  -2   1   6     1668.90     1590.20     24.35 o 
  -1   1   6      541.45      518.03     10.14 o 
   0   1   6       93.22       80.27      3.37 o 
   1   1   6       41.00       30.55      2.35 o 
   2   1   6     1269.83     1289.84     20.28 o 
   3   1   6      282.10      278.42      6.61 o 
   4   1   6      839.70      810.86     15.42 o 
   5   1   6      930.93      923.59     12.49 o 
   6   1   6      878.50      836.25     11.34 o 
   7   1   6      182.58      183.16      4.67 o 
   8   1   6       21.79       19.46      6.08 o 
   9   1   6       68.05       54.41      7.32 o 
  10   1   6        0.21       -1.59      3.24 o 
 -12   2   6       75.69       82.28      6.77 o 
 -11   2   6       59.36       74.88      8.41 o 
 -10   2   6        0.56        2.04      1.86 o 
  -9   2   6       22.27       20.00      2.29 o 
  -8   2   6       60.17       53.46      4.91 o 
  -7   2   6      727.47      655.78     12.51 o 
  -6   2   6     1022.44      959.45     16.50 o 
  -5   2   6       19.10       14.86      1.97 o 
  -4   2   6       21.47       28.95      2.44 o 
  -3   2   6     2418.29     2375.78     34.60 o 
  -2   2   6       44.30       55.85      4.97 o 
  -1   2   6      105.90       97.02      3.72 o 
   0   2   6       31.78       37.60      2.54 o 
   1   2   6       90.84      110.05      3.92 o 
   2   2   6        1.99        1.03      1.30 o 
   3   2   6       57.37       47.76      2.42 o 
   4   2   6     1213.16     1202.01     21.03 o 
   5   2   6      882.62      913.05     13.47 o 
   6   2   6       72.38       72.95      2.47 o 
   7   2   6        0.08        3.43      1.87 o 
   8   2   6       12.53        7.68      1.78 o 
   9   2   6      172.34      155.35      7.98 o 
  10   2   6       29.79       50.01      7.55 o 
 -12   3   6       39.72       38.64      7.74 o 
 -11   3   6        2.48        3.74      2.67 o 
 -10   3   6      108.57      111.57      5.54 o 
  -9   3   6       81.37       80.29      3.80 o 
  -8   3   6      132.08      138.42      5.58 o 
  -7   3   6      961.98      964.18     16.65 o 
  -6   3   6      228.13      214.45      6.07 o 
  -5   3   6       37.83       31.36      3.91 o 
  -4   3   6       63.42       54.55      3.39 o 
  -3   3   6       22.09       31.98      2.46 o 
  -2   3   6     1071.93     1085.67     17.87 o 
  -1   3   6     1162.14     1164.90     18.82 o 
   0   3   6      851.67      815.00     14.17 o 
   1   3   6        1.62        1.05      0.99 o 
   2   3   6     1150.68     1085.86     15.76 o 
   3   3   6      143.07      118.00      3.62 o 
   4   3   6        2.76        4.50      1.17 o 
   5   3   6        5.19        6.91      1.26 o 
   6   3   6       20.38       19.34      1.45 o 
   7   3   6       35.88       22.93      2.56 o 
   8   3   6       57.46       51.25      5.93 o 
   9   3   6      164.54      152.54      7.83 o 
  10   3   6        0.42       -2.37      3.28 o 
  11   3   6      195.45      227.16     15.41 o 
 -12   4   6       28.22       28.00      7.28 o 
 -11   4   6        2.96        7.96      3.16 o 
 -10   4   6      117.34      114.24      7.52 o 
  -9   4   6      915.40      885.43     15.58 o 
  -8   4   6      141.77      164.53      5.25 o 
  -7   4   6     1231.57     1224.01     20.10 o 
  -6   4   6      170.12      179.49      5.53 o 
  -5   4   6        9.69        8.60      1.73 o 
  -4   4   6        7.04       11.81      1.87 o 
  -3   4   6       90.26       77.72      4.15 o 
  -2   4   6      296.38      337.64      7.75 o 
  -1   4   6      197.19      220.28      5.96 o 
   0   4   6      980.35      945.62     15.98 o 
   1   4   6      420.95      400.20      8.53 o 
   2   4   6      152.09      155.00      4.24 o 
   3   4   6      101.28      107.05      4.66 o 
   4   4   6      485.48      465.83      8.18 o 
   5   4   6      340.45      340.82      6.39 o 
   6   4   6      215.06      217.65      5.02 o 
   7   4   6      921.61      850.02     17.35 o 
   8   4   6       81.38       98.91      5.90 o 
   9   4   6      374.44      337.70     12.14 o 
  10   4   6       94.70       95.59     10.52 o 
  11   4   6        0.85       -1.53      3.59 o 
 -12   5   6        0.15        4.31      4.27 o 
 -11   5   6        0.80        3.37      2.09 o 
 -10   5   6      220.31      202.63      7.69 o 
  -9   5   6        3.24        2.71      3.71 o 
  -8   5   6       39.54       46.38      2.94 o 
  -7   5   6       15.16       14.79      1.76 o 
  -6   5   6      939.13      925.07     16.13 o 
  -5   5   6        3.00        5.39      1.59 o 
  -4   5   6     1110.83     1051.46     20.65 o 
  -3   5   6        1.68        3.53      3.55 o 
  -2   5   6      141.29      112.61      4.18 o 
  -1   5   6      656.78      647.64     12.10 o 
   0   5   6       42.70       41.78      3.20 o 
   1   5   6        0.55        0.89      1.05 o 
   2   5   6      136.26      150.08      4.16 o 
   3   5   6       79.99       92.13      3.18 o 
   4   5   6      291.42      281.91      6.09 o 
   5   5   6       88.67       84.94      3.33 o 
   6   5   6      260.33      266.45      7.98 o 
   7   5   6       19.26       15.52      2.38 o 
   8   5   6      402.93      390.31     10.12 o 
   9   5   6       62.68       71.90      9.49 o 
  10   5   6       21.64       14.92      5.98 o 
  11   5   6       53.91       63.46      9.55 o 
 -11   6   6       14.29       19.33      3.11 o 
 -10   6   6        3.22        8.45      2.42 o 
  -9   6   6      205.35      204.12      7.67 o 
  -8   6   6      287.88      275.00      6.97 o 
  -7   6   6        9.65        6.97      1.72 o 
  -6   6   6       23.01       24.79      2.91 o 
  -5   6   6      119.72      103.37      4.20 o 
  -4   6   6       86.03       89.56      5.73 o 
  -3   6   6       65.27       61.76      3.33 o 
  -2   6   6      155.37      152.68      4.96 o 
  -1   6   6      531.58      528.57     10.62 o 
   0   6   6       19.66       26.72      3.35 o 
   1   6   6       27.19       36.14      2.64 o 
   2   6   6      539.40      534.06      9.27 o 
   3   6   6       18.38       21.86      1.82 o 
   4   6   6     1132.12     1087.34     15.56 o 
   5   6   6      725.04      676.27     10.28 o 
   6   6   6       31.43       43.08      3.41 o 
   7   6   6       75.26       84.51      4.69 o 
   8   6   6       57.62       54.02      3.70 o 
   9   6   6       68.73       76.75      7.79 o 
  10   6   6      132.52      140.50     13.22 o 
  11   6   6      165.76      198.23     15.45 o 
 -11   7   6       11.69       13.02      6.50 o 
 -10   7   6       82.96      102.06      5.73 o 
  -9   7   6       21.92       18.20      3.02 o 
  -8   7   6        4.79        3.08      1.40 o 
  -7   7   6      579.37      550.59     11.14 o 
  -6   7   6      307.22      316.86      7.80 o 
  -5   7   6       75.72       73.01      4.40 o 
  -4   7   6     1468.55     1449.18     23.08 o 
  -3   7   6        5.28        4.91      1.55 o 
  -2   7   6      586.25      580.90     11.46 o 
  -1   7   6       35.90       25.36      2.76 o 
   0   7   6       45.17       43.55      2.92 o 
   1   7   6      248.66      240.11      6.35 o 
   2   7   6       58.74       58.55      3.09 o 
   3   7   6       71.79       73.58      3.47 o 
   4   7   6       49.90       47.28      2.34 o 
   5   7   6      842.31      771.94     13.15 o 
   6   7   6       33.63       40.08      4.39 o 
   7   7   6      164.25      171.90      6.38 o 
   8   7   6        8.03       12.23      3.77 o 
   9   7   6      169.05      185.14      8.51 o 
  10   7   6      102.36      113.35     12.54 o 
 -11   8   6        0.21        2.68      2.97 o 
 -10   8   6      155.31      158.38      8.89 o 
  -9   8   6        5.01        8.92      2.60 o 
  -8   8   6      149.75      144.49      6.44 o 
  -7   8   6      878.80      860.68     15.45 o 
  -6   8   6       26.36       25.12      2.50 o 
  -5   8   6       34.32       34.69      2.81 o 
  -4   8   6        8.73        9.80      1.91 o 
  -3   8   6        4.33        1.24      1.36 o 
  -2   8   6      182.48      204.24      5.99 o 
  -1   8   6      929.43      948.96     20.54 o 
   0   8   6     1463.61     1449.30     23.00 o 
   1   8   6       83.62       90.01      3.88 o 
   2   8   6      189.84      180.34      4.74 o 
   3   8   6      257.20      239.13      6.10 o 
   4   8   6      551.16      522.38      8.82 o 
   5   8   6      213.46      218.45      7.45 o 
   6   8   6        9.27        8.79      2.23 o 
   7   8   6       43.28       36.40      3.31 o 
   8   8   6      514.67      499.12     15.94 o 
   9   8   6      142.94      146.25      7.88 o 
  10   8   6        2.78        1.26      4.68 o 
 -11   9   6      202.92      211.43     23.39 o 
 -10   9   6       31.29       33.47      3.90 o 
  -9   9   6        4.10        9.08      2.55 o 
  -8   9   6      136.41      143.03      6.57 o 
  -7   9   6      148.75      154.07      5.07 o 
  -6   9   6      844.05      855.28     15.51 o 
  -5   9   6      233.16      216.77      7.80 o 
  -4   9   6      252.68      233.38      6.63 o 
  -3   9   6        8.84       10.69      2.07 o 
  -2   9   6       22.70       26.25      2.84 o 
  -1   9   6        4.52        4.01      1.56 o 
   0   9   6     1440.18     1358.73     21.98 o 
   1   9   6      320.21      314.49     10.02 o 
   2   9   6      339.14      352.64      7.18 o 
   3   9   6      889.10      881.59     13.50 o 
   4   9   6       25.53       23.23      1.76 o 
   5   9   6     1306.21     1366.94     26.05 o 
   6   9   6      676.31      710.01     15.94 o 
   7   9   6       62.72       66.15      4.29 o 
   8   9   6      138.77      165.46      8.61 o 
   9   9   6        0.48       -0.15      2.41 o 
  10   9   6      246.62      260.89     19.02 o 
 -10  10   6      100.51      112.16      8.34 o 
  -9  10   6        9.10        8.60      2.62 o 
  -8  10   6      283.35      273.92      9.36 o 
  -7  10   6      136.41      124.69      4.56 o 
  -6  10   6      102.43      106.96      5.70 o 
  -5  10   6     1444.37     1424.07     27.47 o 
  -4  10   6     2875.53     2791.77     40.95 o 
  -3  10   6      393.39      364.02      8.75 o 
  -2  10   6       73.71       75.40      5.57 o 
  -1  10   6       13.23       13.28      2.14 o 
   0  10   6      546.25      551.69     11.32 o 
   1  10   6      706.23      713.38     13.44 o 
   2  10   6     2261.21     2211.39     33.04 o 
   3  10   6        5.83        7.08      1.51 o 
   4  10   6       43.02       39.22      2.56 o 
   5  10   6     2200.35     2139.53     41.74 o 
   6  10   6      344.65      338.78     13.04 o 
   7  10   6      261.68      238.53      8.04 o 
   8  10   6      349.40      313.12     12.63 o 
   9  10   6        1.61        2.60      2.32 o 
  10  10   6       66.46       43.18      9.59 o 
 -10  11   6       26.64       47.18      6.33 o 
  -9  11   6       63.32       75.49      5.35 o 
  -8  11   6       83.04       93.13      5.76 o 
  -7  11   6      145.94      130.88      7.57 o 
  -6  11   6      238.71      230.72      6.64 o 
  -5  11   6      973.60      945.70     17.02 o 
  -4  11   6     2072.92     1958.19     30.35 o 
  -3  11   6      892.81      822.34     15.35 o 
  -2  11   6       53.37       57.77      3.58 o 
  -1  11   6      433.16      416.68      9.55 o 
   0  11   6      150.70      155.30      6.01 o 
   1  11   6       78.28       93.25      5.52 o 
   2  11   6       25.43       33.77      2.82 o 
   3  11   6     1310.57     1242.08     20.46 o 
   4  11   6        4.19        4.36      1.36 o 
   5  11   6       44.34       48.16      4.30 o 
   6  11   6       62.60       66.78      4.53 o 
   7  11   6      226.62      222.81     10.57 o 
   8  11   6       41.44       54.78      5.88 o 
   9  11   6        0.07       -0.44      3.21 o 
 -10  12   6      111.56      134.73     13.65 o 
  -9  12   6      621.64      651.50     21.21 o 
  -8  12   6      188.67      202.93      8.25 o 
  -7  12   6       17.65       19.16      3.30 o 
  -6  12   6       85.34       72.10      3.75 o 
  -5  12   6      801.00      748.30     14.44 o 
  -4  12   6     1011.10      927.84     16.94 o 
  -3  12   6      230.81      236.88      8.71 o 
  -2  12   6        1.47        2.44      1.53 o 
  -1  12   6       11.41       14.79      2.28 o 
   0  12   6        0.77        0.67      1.43 o 
   1  12   6      408.69      383.09      9.13 o 
   2  12   6       73.04       70.99      3.80 o 
   3  12   6        0.15       -0.34      1.43 o 
   4  12   6       54.84       51.95      4.19 o 
   5  12   6     1178.27     1116.39     22.90 o 
   6  12   6       55.10       64.97      4.55 o 
   7  12   6       77.27       92.45      7.49 o 
   8  12   6      245.19      237.37     21.26 o 
   9  12   6        0.06        0.34      2.82 o 
  -9  13   6       34.17       41.21      6.36 o 
  -8  13   6      162.56      161.91      7.55 o 
  -7  13   6       67.38       75.06      5.43 o 
  -6  13   6      350.87      346.48      8.59 o 
  -5  13   6        0.83        3.12      1.60 o 
  -4  13   6      288.44      289.93      8.29 o 
  -3  13   6        6.36        5.29      2.41 o 
  -2  13   6      206.90      153.07      5.63 o 
  -1  13   6      163.93      166.12      7.89 o 
   0  13   6      314.14      317.47      8.34 o 
   1  13   6      437.16      395.23      9.43 o 
   2  13   6       43.86       51.42      3.42 o 
   3  13   6        0.22       -1.20      1.20 o 
   4  13   6       12.53       17.84      3.02 o 
   5  13   6        9.25        6.75      2.30 o 
   6  13   6       43.46       47.82      4.11 o 
   7  13   6      251.59      267.19     12.38 o 
   8  13   6        0.09        0.20      3.03 o 
   9  13   6        0.27        1.79      2.87 o 
  -9  14   6        0.74       -0.44      7.00 o 
  -8  14   6       10.76       13.39      3.17 o 
  -7  14   6       27.03       30.29      5.99 o 
  -6  14   6      343.94      359.44     12.51 o 
  -5  14   6      173.02      177.38      9.36 o 
  -4  14   6       45.23       36.12      3.23 o 
  -3  14   6       22.70       22.55      2.76 o 
  -2  14   6        7.46        7.00      2.02 o 
  -1  14   6      499.55      452.57     10.64 o 
   0  14   6       44.10       42.61      3.45 o 
   1  14   6      119.95      123.92      5.16 o 
   2  14   6      293.12      294.83      7.93 o 
   3  14   6      130.46      144.30      5.18 o 
   4  14   6       35.77       35.07      4.96 o 
   5  14   6        6.24        1.94      1.98 o 
   6  14   6       35.44       28.20      5.05 o 
   7  14   6        0.07       -3.16      3.16 o 
   8  14   6       11.26        8.26      3.37 o 
  -8  15   6        6.96        3.96      4.35 o 
  -7  15   6      163.85      185.94      8.24 o 
  -6  15   6       53.53       56.45      5.04 o 
  -5  15   6        6.48       13.17      2.22 o 
  -4  15   6       10.22       11.02      2.24 o 
  -3  15   6       76.52       82.52      4.53 o 
  -2  15   6       10.07       10.39      2.22 o 
  -1  15   6        9.05        4.38      3.04 o 
   0  15   6       31.98       24.55      2.92 o 
   1  15   6       56.50       37.50      3.33 o 
   2  15   6      292.24      290.26      8.02 o 
   3  15   6        1.05        2.86      1.99 o 
   4  15   6        7.24        9.37      2.43 o 
   5  15   6        0.83       -0.47      1.83 o 
   6  15   6       28.97       28.60      5.17 o 
   7  15   6      262.60      311.51     15.48 o 
   8  15   6        0.06        0.21      2.78 o 
  -8  16   6       30.81       35.79      6.24 o 
  -7  16   6       43.36       48.77      5.02 o 
  -6  16   6       41.66       45.83      6.22 o 
  -5  16   6      302.15      303.64      8.44 o 
  -4  16   6        0.30        0.29      1.52 o 
  -3  16   6      112.25      102.75      5.08 o 
  -2  16   6        8.09        6.38      2.12 o 
  -1  16   6       31.83       28.72      3.22 o 
   0  16   6      221.22      209.94      7.07 o 
   1  16   6       24.72       13.77      2.48 o 
   2  16   6        3.02        2.73      1.78 o 
   3  16   6      584.22      568.04     15.08 o 
   4  16   6      114.99      114.25     10.10 o 
   5  16   6       62.50       52.73      6.22 o 
   6  16   6       34.33       21.46      4.76 o 
   7  16   6       72.49       73.70      7.71 o 
  -7  17   6       41.67       52.14      9.34 o 
  -6  17   6        0.92       -0.49      2.23 o 
  -5  17   6      173.75      197.31      8.73 o 
  -4  17   6        0.81        2.11      1.74 o 
  -3  17   6       30.96       40.01      3.64 o 
  -2  17   6        7.38        8.29      2.35 o 
  -1  17   6      343.08      344.47     11.14 o 
   0  17   6       17.41       22.82      2.94 o 
   1  17   6      227.33      228.06      7.40 o 
   2  17   6      129.56      135.00      5.53 o 
   3  17   6       36.13       28.43      3.89 o 
   4  17   6       16.33        9.68      2.96 o 
   5  17   6       12.26       11.79      2.88 o 
   6  17   6        0.15       -2.66      2.92 o 
  -6  18   6        3.68        2.94      2.56 o 
  -5  18   6       27.05       27.50      4.26 o 
  -4  18   6      266.22      265.36      8.20 o 
  -3  18   6        0.50       -1.38      1.50 o 
  -2  18   6        8.76        5.24      1.94 o 
  -1  18   6      376.25      355.82      9.81 o 
   0  18   6      825.96      836.44     16.91 o 
   1  18   6        2.96        4.45      2.56 o 
   2  18   6      112.28      109.22      6.60 o 
   3  18   6       11.02        7.59      2.75 o 
   4  18   6        1.63        4.69      2.35 o 
   5  18   6        1.13        0.09      2.84 o 
  -5  19   6       28.64       25.43      4.28 o 
  -4  19   6        0.07       -2.34      2.34 o 
  -3  19   6        6.31        5.68      2.69 o 
  -2  19   6       37.10       32.95      4.19 o 
  -1  19   6      123.66      132.11      6.08 o 
   0  19   6       64.38       51.15      4.20 o 
   1  19   6        0.01        0.85      2.05 o 
   2  19   6        3.33        6.27      2.76 o 
   3  19   6        3.87       10.41      2.97 o 
   4  19   6      101.15      118.51      7.07 o 
  -4  20   6      200.56      235.41     10.10 o 
  -3  20   6        3.82        4.35      2.13 o 
  -2  20   6      108.79      120.84      7.83 o 
  -1  20   6       57.69       75.40      4.98 o 
   0  20   6        0.03        2.46      2.03 o 
   1  20   6       11.88       17.51      3.45 o 
   2  20   6       34.95       36.75      4.61 o 
   3  20   6       53.00       69.60      5.84 o 
  -1  21   6      168.21      181.54     13.26 o 
   0  21   6       11.21       12.40      4.78 o 
 -11   1   7        0.06        1.91      4.76 o 
 -10   1   7        2.14        1.58      1.93 o 
  -9   1   7       78.07       81.70      4.35 o 
  -8   1   7      372.05      379.04      9.13 o 
  -7   1   7       21.24       28.17      2.76 o 
  -6   1   7      360.58      354.57      8.66 o 
  -5   1   7      262.98      263.90      7.21 o 
  -4   1   7      380.29      366.32      8.71 o 
  -3   1   7       61.21       61.78      3.53 o 
  -2   1   7      225.85      196.71      6.79 o 
  -1   1   7      332.18      354.42      8.46 o 
   0   1   7      170.17      155.97      5.85 o 
   1   1   7       21.41       18.59      2.14 o 
   2   1   7      101.18      103.22      5.00 o 
   3   1   7      174.69      165.89      5.29 o 
   4   1   7      163.41      158.83      5.23 o 
   5   1   7       44.78       45.23      2.89 o 
   6   1   7        3.13        1.92      1.28 o 
   7   1   7        0.03        3.66      1.18 o 
   8   1   7        3.59        2.32      2.40 o 
   9   1   7      157.20      152.66      8.31 o 
  10   1   7       60.49       67.30      8.75 o 
 -11   2   7        3.59        1.17      2.94 o 
 -10   2   7        7.49        9.26      3.46 o 
  -9   2   7       14.78       16.02      2.27 o 
  -8   2   7        0.53        2.64      1.62 o 
  -7   2   7      204.87      205.63      6.34 o 
  -6   2   7      179.47      167.04      5.65 o 
  -5   2   7       46.12       47.72      3.28 o 
  -4   2   7       89.45       90.56      5.59 o 
  -3   2   7     1256.47     1184.56     23.02 o 
  -2   2   7      805.79      802.52     14.68 o 
  -1   2   7        3.83       10.75      4.19 o 
   0   2   7      251.02      232.08      6.44 o 
   1   2   7       18.75       17.80      2.13 o 
   2   2   7      630.13      589.50     11.59 o 
   3   2   7      500.38      517.13     10.58 o 
   4   2   7      105.02      101.50      4.07 o 
   5   2   7        1.19        1.08      1.18 o 
   6   2   7       60.72       61.20      3.57 o 
   7   2   7       26.58       26.14      2.95 o 
   8   2   7      260.65      232.10     10.11 o 
   9   2   7      140.72      150.77      8.31 o 
  10   2   7        5.72       18.05      5.92 o 
 -11   3   7       21.77       19.92      4.17 o 
 -10   3   7       39.39       42.12      4.03 o 
  -9   3   7       32.49       41.48      3.16 o 
  -8   3   7       96.17       84.29      4.18 o 
  -7   3   7       12.12        8.83      1.96 o 
  -6   3   7      422.23      432.46      9.82 o 
  -5   3   7      244.77      230.11      6.69 o 
  -4   3   7      273.00      277.94      7.39 o 
  -3   3   7        5.15        3.40      1.49 o 
  -2   3   7      270.77      226.61     12.66 o 
  -1   3   7      163.08      158.93      5.26 o 
   0   3   7      107.46      101.10      4.12 o 
   1   3   7      142.16      129.65      4.66 o 
   2   3   7       30.99       35.80      2.75 o 
   3   3   7       60.48       64.42      3.42 o 
   4   3   7       67.72       75.69      3.64 o 
   5   3   7      483.34      445.73      8.28 o 
   6   3   7       35.36       35.07      2.45 o 
   7   3   7       39.38       56.50      3.91 o 
   8   3   7      273.12      285.73      8.51 o 
   9   3   7      544.70      516.00     16.60 o 
  10   3   7       40.71       58.70      9.10 o 
 -11   4   7        0.04       -0.41      2.63 o 
 -10   4   7       88.68       93.98      5.67 o 
  -9   4   7       53.62       61.11      3.64 o 
  -8   4   7      183.01      183.66      6.01 o 
  -7   4   7      367.28      371.23      9.00 o 
  -6   4   7      206.66      218.89      6.56 o 
  -5   4   7       39.79       47.36      3.32 o 
  -4   4   7       40.19       46.28      3.28 o 
  -3   4   7      151.71      153.52      6.10 o 
  -2   4   7        9.02       19.13      3.42 o 
  -1   4   7        0.18       -0.13      2.00 o 
   0   4   7       48.30       32.54      3.21 o 
   1   4   7        1.96        1.47      1.28 o 
   2   4   7      150.69      136.63      4.88 o 
   3   4   7        0.72       -0.11      1.34 o 
   4   4   7       12.67       11.24      1.74 o 
   5   4   7      435.83      421.80      9.03 o 
   6   4   7      318.90      294.91      6.85 o 
   7   4   7      331.32      305.40      9.05 o 
   8   4   7      164.91      195.80      7.22 o 
   9   4   7      131.22      134.46     12.63 o 
  10   4   7       15.82       20.16      6.17 o 
 -11   5   7        0.28        1.61      2.26 o 
 -10   5   7        0.02        3.16      2.76 o 
  -9   5   7      199.90      188.81      9.61 o 
  -8   5   7     1239.62     1156.92     19.91 o 
  -7   5   7     1062.40     1015.91     18.03 o 
  -6   5   7       34.94       43.92      3.26 o 
  -5   5   7      556.28      519.64     11.09 o 
  -4   5   7     1428.37     1340.25     25.78 o 
  -3   5   7      318.28      316.61      7.99 o 
  -2   5   7      292.72      306.60      7.82 o 
  -1   5   7      140.72      140.02      5.02 o 
   0   5   7       23.21       16.70      2.21 o 
   1   5   7       39.52       35.34      2.81 o 
   2   5   7     1171.02     1186.56     19.73 o 
   3   5   7      776.50      791.18     14.43 o 
   4   5   7     1761.08     1731.77     23.66 o 
   5   5   7      139.45      149.42      5.74 o 
   6   5   7      462.98      455.01     11.71 o 
   7   5   7      533.75      547.43     15.85 o 
   8   5   7      128.57      122.66      5.52 o 
   9   5   7        0.86        1.84      4.04 o 
  10   5   7       65.68       99.18     11.57 o 
 -11   6   7        0.01        4.23      2.80 o 
 -10   6   7       17.70       16.97      3.24 o 
  -9   6   7      187.10      157.62      7.98 o 
  -8   6   7        9.47        4.82      1.91 o 
  -7   6   7      561.10      565.21     11.89 o 
  -6   6   7      872.14      873.73     16.11 o 
  -5   6   7       20.15       26.98      2.72 o 
  -4   6   7      178.98      182.00      5.97 o 
  -3   6   7       75.89       86.23      4.14 o 
  -2   6   7        5.14        2.82      2.46 o 
  -1   6   7      433.44      411.31      9.71 o 
   0   6   7     2068.30     1986.47     30.38 o 
   1   6   7      164.62      163.15      5.44 o 
   2   6   7       39.78       46.77      3.17 o 
   3   6   7     2763.85     2550.89     37.45 o 
   4   6   7       31.21       36.05      2.42 o 
   5   6   7      120.50      113.16      4.11 o 
   6   6   7        4.32        4.14      1.93 o 
   7   6   7      295.70      305.17      9.24 o 
   8   6   7       70.27       70.89      4.49 o 
   9   6   7       49.00       56.18      9.45 o 
  10   6   7       92.35       99.05     11.93 o 
 -11   7   7      206.49      198.50     10.38 o 
 -10   7   7      188.58      175.98      7.76 o 
  -9   7   7      160.31      158.58      7.23 o 
  -8   7   7       85.41       97.38      4.37 o 
  -7   7   7      120.67      107.87      4.68 o 
  -6   7   7      619.17      587.50     12.24 o 
  -5   7   7      106.24      113.02      5.68 o 
  -4   7   7        9.62        8.53      1.96 o 
  -3   7   7      307.76      316.87      8.17 o 
  -2   7   7       18.28       10.70      2.40 o 
  -1   7   7      739.23      696.87     13.52 o 
   0   7   7      650.11      649.41     12.85 o 
   1   7   7      251.72      261.12      7.12 o 
   2   7   7       71.07       67.91      4.24 o 
   3   7   7      334.57      297.33     10.79 o 
   4   7   7      202.72      200.00      7.08 o 
   5   7   7      158.54      154.30      4.77 o 
   6   7   7       72.53       73.73      4.66 o 
   7   7   7      207.92      201.23      7.36 o 
   8   7   7        7.08        5.98      2.53 o 
   9   7   7       51.41       44.85      8.97 o 
  10   7   7      121.69      110.50     12.92 o 
 -10   8   7        2.73        4.88      2.51 o 
  -9   8   7      492.48      509.98     13.95 o 
  -8   8   7       41.68       47.46      4.93 o 
  -7   8   7       61.70       68.95      3.88 o 
  -6   8   7       19.83       22.42      3.65 o 
  -5   8   7       12.61       15.39      2.34 o 
  -4   8   7       22.17       21.25      2.61 o 
  -3   8   7      292.79      311.92      8.15 o 
  -2   8   7       43.45       48.15      3.39 o 
  -1   8   7     1109.78     1070.77     18.66 o 
   0   8   7        6.09        4.67      1.67 o 
   1   8   7      259.07      259.45      7.13 o 
   2   8   7      182.13      193.31      6.02 o 
   3   8   7      840.55      786.68     16.83 o 
   4   8   7       34.16       30.45      2.59 o 
   5   8   7       69.37       57.84      4.25 o 
   6   8   7        0.02       -1.28      1.52 o 
   7   8   7       73.58       85.11      5.00 o 
   8   8   7       16.24       16.89      4.50 o 
   9   8   7      148.57      153.81      8.36 o 
 -10   9   7       24.98       25.10      3.79 o 
  -9   9   7       26.45       32.96      4.21 o 
  -8   9   7      162.71      187.21      7.91 o 
  -7   9   7       62.14       55.36      3.58 o 
  -6   9   7      145.30      147.40      5.50 o 
  -5   9   7     1894.20     1862.19     34.61 o 
  -4   9   7       90.54       91.94      4.47 o 
  -3   9   7        0.04        0.54      1.53 o 
  -2   9   7      556.57      545.11     11.67 o 
  -1   9   7      257.85      238.21      6.98 o 
   0   9   7      243.80      236.81      7.74 o 
   1   9   7        7.88        5.90      1.84 o 
   2   9   7      153.70      131.69      5.11 o 
   3   9   7      540.26      524.03     10.95 o 
   4   9   7       22.66       27.40      3.21 o 
   5   9   7      300.42      308.82      9.63 o 
   6   9   7      439.57      425.71     11.66 o 
   7   9   7       63.86       59.10      4.39 o 
   8   9   7      270.78      301.70     12.31 o 
   9   9   7      158.93      151.90     17.70 o 
 -10  10   7       11.32       13.03      3.52 o 
  -9  10   7      101.45      105.89      6.40 o 
  -8  10   7      275.69      271.53     13.28 o 
  -7  10   7       19.75       21.03      2.63 o 
  -6  10   7     1437.37     1352.93     34.14 o 
  -5  10   7      584.03      575.09     14.73 o 
  -4  10   7       73.21       69.91      4.11 o 
  -3  10   7       57.98       52.55      3.63 o 
  -2  10   7      146.46      140.77      5.38 o 
  -1  10   7      490.27      466.42     10.57 o 
   0  10   7        1.55        1.91      1.52 o 
   1  10   7      787.61      773.25     14.80 o 
   2  10   7        2.36        1.48      1.54 o 
   3  10   7       41.17       40.45      3.05 o 
   4  10   7      508.63      491.25     10.32 o 
   5  10   7      661.16      648.38     15.62 o 
   6  10   7       11.32        9.74      3.14 o 
   7  10   7        0.24       -0.77      2.32 o 
   8  10   7        0.10        1.18      2.41 o 
   9  10   7        0.31        1.82      2.57 o 
  -9  11   7       99.21      100.34      6.44 o 
  -8  11   7      105.54      108.20      6.35 o 
  -7  11   7        6.79        2.63      2.33 o 
  -6  11   7      290.80      281.77      7.90 o 
  -5  11   7      143.44      145.98      5.63 o 
  -4  11   7      223.49      207.59      7.17 o 
  -3  11   7      233.30      229.36      7.10 o 
  -2  11   7      129.30      120.99      5.42 o 
  -1  11   7      189.09      186.84      6.31 o 
   0  11   7        4.57        4.98      1.77 o 
   1  11   7      480.35      472.97     10.68 o 
   2  11   7       39.09       40.85      3.19 o 
   3  11   7        6.18        9.52      2.14 o 
   4  11   7      933.98      911.34     16.28 o 
   5  11   7        5.82        7.35      2.42 o 
   6  11   7      494.66      484.22     16.69 o 
   7  11   7        1.86        0.23      2.60 o 
   8  11   7      184.96      212.10     10.73 o 
  -9  12   7      240.60      246.19      9.66 o 
  -8  12   7      180.55      169.22      7.83 o 
  -7  12   7        0.90        9.36      5.55 o 
  -6  12   7       24.63       21.60      2.60 o 
  -5  12   7        0.01        0.93      1.66 o 
  -4  12   7        6.90        3.56      1.86 o 
  -3  12   7       93.21       93.35      4.76 o 
  -2  12   7      420.67      387.91      9.72 o 
  -1  12   7      420.82      370.40      9.39 o 
   0  12   7       39.03       39.54      3.39 o 
   1  12   7       35.74       33.24      3.14 o 
   2  12   7      142.59      130.26      5.15 o 
   3  12   7       57.57       50.14      3.38 o 
   4  12   7      108.52      109.72      5.99 o 
   5  12   7      498.30      485.88     13.24 o 
   6  12   7      206.27      227.39      8.51 o 
   7  12   7        0.05        0.17      2.47 o 
   8  12   7        9.16        8.09      3.32 o 
  -8  13   7       46.77       60.13      5.34 o 
  -7  13   7      161.72      167.71     10.84 o 
  -6  13   7       23.76       32.34      3.05 o 
  -5  13   7       15.82       13.98      2.42 o 
  -4  13   7      165.09      158.27      6.02 o 
  -3  13   7      304.08      288.88      8.30 o 
  -2  13   7      205.05      216.43      7.07 o 
  -1  13   7      109.57      129.80      5.42 o 
   0  13   7      659.79      611.89     13.06 o 
   1  13   7      588.94      578.81     12.52 o 
   2  13   7      129.15      132.90      5.32 o 
   3  13   7        9.81       14.59      2.18 o 
   4  13   7       52.29       43.43      4.58 o 
   5  13   7      154.94      173.28      7.46 o 
   6  13   7      423.06      437.46     12.64 o 
   7  13   7       86.70       96.51      8.06 o 
   8  13   7       16.32        7.65      4.82 o 
  -8  14   7      129.72      138.36      7.56 o 
  -7  14   7        0.19        0.17      3.04 o 
  -6  14   7        7.73       10.51      3.00 o 
  -5  14   7        5.22        2.13      1.77 o 
  -4  14   7      216.70      214.33      7.18 o 
  -3  14   7        1.22        1.66      1.79 o 
  -2  14   7      109.50       94.04      4.97 o 
  -1  14   7       10.64        5.08      2.43 o 
   0  14   7       30.19       43.53      3.66 o 
   1  14   7      757.17      700.87     14.43 o 
   2  14   7        0.02        1.16      1.55 o 
   3  14   7        3.68        7.56      2.38 o 
   4  14   7        0.14       -1.24      1.80 o 
   5  14   7       63.66       60.18      4.96 o 
   6  14   7       87.58       83.75      7.74 o 
   7  14   7        6.48        1.62      3.18 o 
  -7  15   7       24.71       36.71      4.55 o 
  -6  15   7      297.69      303.51     10.93 o 
  -5  15   7      104.01       99.71      5.76 o 
  -4  15   7      184.18      186.01      6.72 o 
  -3  15   7       38.65       41.49      3.75 o 
  -2  15   7      244.19      230.52      7.53 o 
  -1  15   7      592.01      533.61     12.37 o 
   0  15   7      137.76      144.96      5.92 o 
   1  15   7       62.79       56.93      3.97 o 
   2  15   7       14.20       14.04      2.32 o 
   3  15   7        0.65        3.25      2.18 o 
   4  15   7      270.53      274.10      9.88 o 
   5  15   7       36.15       43.91      4.47 o 
   6  15   7        0.47       -1.15      2.90 o 
  -7  16   7       13.17       15.11      3.45 o 
  -6  16   7        5.03        0.62      2.43 o 
  -5  16   7       64.90       82.70      7.20 o 
  -4  16   7      139.75      128.00      6.06 o 
  -3  16   7       38.08       42.53      3.84 o 
  -2  16   7       25.12       28.92      3.30 o 
  -1  16   7       53.72       49.01      4.01 o 
   0  16   7      697.41      666.40     14.45 o 
   1  16   7       17.14       21.92      2.84 o 
   2  16   7      111.06      126.12      5.50 o 
   3  16   7       21.55       23.29      3.57 o 
   4  16   7       27.09       29.86      3.90 o 
   5  16   7       18.96       17.32      5.36 o 
   6  16   7       20.24       13.31      4.47 o 
  -6  17   7        1.09        3.71      2.71 o 
  -5  17   7      241.29      261.40     10.36 o 
  -4  17   7       71.66       87.18      5.08 o 
  -3  17   7       83.43       77.74      4.84 o 
  -2  17   7       31.98       42.06      3.93 o 
  -1  17   7      301.99      336.18      9.65 o 
   0  17   7       41.55       38.22      3.75 o 
   1  17   7       36.77       40.06      3.70 o 
   2  17   7        0.57        3.04      2.71 o 
   3  17   7        9.46        9.82      3.78 o 
   4  17   7       53.65       65.41      5.53 o 
   5  17   7      296.99      301.67     14.32 o 
  -5  18   7        5.82       21.64      4.00 o 
  -4  18   7       30.61       33.57      4.87 o 
  -3  18   7      230.01      224.99      7.83 o 
  -2  18   7      208.47      209.93      7.58 o 
  -1  18   7        7.57        4.52      2.06 o 
   0  18   7       20.57       16.27      2.93 o 
   1  18   7       16.51       20.72      2.94 o 
   2  18   7      182.42      197.68      8.80 o 
   3  18   7        2.35        2.93      2.30 o 
   4  18   7        7.29       11.52      3.20 o 
  -3  19   7       10.23        6.55      2.51 o 
  -2  19   7       76.52       80.29      5.81 o 
  -1  19   7       31.79       44.20      4.17 o 
   0  19   7       32.10       30.45      3.61 o 
   1  19   7       21.17       17.05      3.60 o 
   2  19   7       39.52       47.31      5.17 o 
 -10   0   8       53.76       70.54      9.76 o 
  -9   0   8        6.42        7.38      2.81 o 
  -8   0   8      110.85      117.24      7.34 o 
  -7   0   8      100.29       95.82      6.89 o 
  -6   0   8      903.06      907.61     47.23 o 
  -5   0   8      142.39      149.17      8.02 o 
  -4   0   8     1517.54     1400.35     33.28 o 
  -3   0   8        2.87        3.02      5.90 o 
  -2   0   8       76.48       96.23      6.54 o 
  -1   0   8      393.25      377.97     13.02 o 
   0   0   8        0.19       -0.36      1.81 o 
   1   0   8      167.56      169.40      8.13 o 
   2   0   8        0.06        0.59      4.11 o 
   3   0   8      512.42      475.91     14.87 o 
   4   0   8        0.00       -1.71      1.71 o 
   5   0   8       12.95        6.16      2.31 o 
   6   0   8       79.20      103.44      6.16 o 
   7   0   8      406.59      347.14     11.47 o 
   8   0   8      604.50      544.82     25.05 o 
   9   0   8       44.08       35.98      7.32 o 
 -10   1   8        0.65        0.65      1.95 o 
  -9   1   8      106.95      121.49      5.21 o 
  -8   1   8        7.52        7.66      2.09 o 
  -7   1   8        7.37        6.28      1.89 o 
  -6   1   8       68.38       69.98      4.18 o 
  -5   1   8      960.85      961.63     17.72 o 
  -4   1   8      414.45      455.18     10.55 o 
  -3   1   8      123.96      121.00      5.07 o 
  -2   1   8      149.45      141.82      5.32 o 
  -1   1   8       52.82       43.14      3.27 o 
   0   1   8       50.55       45.56      3.32 o 
   1   1   8       54.06       57.08      3.61 o 
   2   1   8        8.41        5.07      1.69 o 
   3   1   8       18.02       22.14      2.52 o 
   4   1   8      426.92      391.00     10.55 o 
   5   1   8        9.93       10.64      1.93 o 
   6   1   8      690.15      674.54     13.03 o 
   7   1   8       37.59       38.46      4.25 o 
   8   1   8       30.38       33.54      4.89 o 
   9   1   8      161.66      150.27      8.71 o 
 -10   2   8        0.96        2.97      3.62 o 
  -9   2   8        0.07        3.44      1.69 o 
  -8   2   8       55.41       61.19      6.57 o 
  -7   2   8      109.48      110.29      7.09 o 
  -6   2   8       76.92       79.26      4.40 o 
  -5   2   8      804.76      793.17     21.64 o 
  -4   2   8       10.75        8.84      2.07 o 
  -3   2   8      137.04      138.96      6.24 o 
  -2   2   8       48.65       47.57      3.78 o 
  -1   2   8      256.68      245.32      7.13 o 
   0   2   8      351.85      348.47      8.69 o 
   1   2   8        7.26        4.40      1.58 o 
   2   2   8        1.82        1.07      1.39 o 
   3   2   8      874.37      807.01     15.15 o 
   4   2   8       17.12       20.77      2.52 o 
   5   2   8      305.61      305.54      7.82 o 
   6   2   8      500.41      463.99     10.03 o 
   7   2   8       46.07       39.86      3.66 o 
   8   2   8       99.55      105.51      7.45 o 
   9   2   8       27.44       26.92      7.52 o 
 -10   3   8        3.23        2.35      2.21 o 
  -9   3   8        5.55        8.93      2.04 o 
  -8   3   8       16.19       14.48      3.24 o 
  -7   3   8      738.90      684.12     14.05 o 
  -6   3   8       36.62       38.04      3.33 o 
  -5   3   8        0.88        0.11      2.31 o 
  -4   3   8        0.16        1.85      1.58 o 
  -3   3   8      198.24      167.30      5.92 o 
  -2   3   8        3.30        0.57      1.45 o 
  -1   3   8      161.79      161.43      5.72 o 
   0   3   8       88.27       80.09      4.20 o 
   1   3   8      414.13      391.54     11.00 o 
   2   3   8       26.94       36.02      3.08 o 
   3   3   8       11.27        7.08      1.95 o 
   4   3   8        5.79        5.04      1.74 o 
   5   3   8      348.00      338.59      8.32 o 
   6   3   8        0.76        1.60      1.30 o 
   7   3   8      192.79      200.75      7.37 o 
   8   3   8       24.03       23.91      4.17 o 
   9   3   8        0.87        3.98      4.29 o 
 -10   4   8        0.73        5.43      3.46 o 
  -9   4   8      124.84      104.26      6.20 o 
  -8   4   8      692.42      710.88     14.50 o 
  -7   4   8       50.74       43.61      3.54 o 
  -6   4   8      177.13      159.85      5.87 o 
  -5   4   8       12.55       14.05      3.65 o 
  -4   4   8      128.50      125.13      5.17 o 
  -3   4   8      525.68      494.50     15.40 o 
  -2   4   8       23.78       21.66      2.68 o 
  -1   4   8      332.15      328.04      8.51 o 
   0   4   8      435.50      442.26     11.77 o 
   1   4   8       89.34       96.86      4.55 o 
   2   4   8       81.48       71.36      3.98 o 
   3   4   8     1058.20     1032.27     18.21 o 
   4   4   8        0.30        0.03      1.35 o 
   5   4   8      262.32      279.60      7.38 o 
   6   4   8       12.36       14.54      2.69 o 
   7   4   8      215.47      212.61      7.72 o 
   8   4   8        0.98        1.23      2.40 o 
   9   4   8      112.30      122.10     12.65 o 
 -10   5   8       15.95       26.61      4.78 o 
  -9   5   8        0.90        0.83      2.19 o 
  -8   5   8      372.27      369.56      9.50 o 
  -7   5   8     1477.13     1493.09     25.05 o 
  -6   5   8        5.14        4.30      2.30 o 
  -5   5   8        5.96        2.65      1.73 o 
  -4   5   8       90.71       70.66      4.95 o 
  -3   5   8      153.35      141.90      5.71 o 
  -2   5   8        0.28       -0.98      1.43 o 
  -1   5   8       56.53       62.40      3.87 o 
   0   5   8      449.48      439.89     12.38 o 
   1   5   8      797.96      762.11     14.72 o 
   2   5   8      127.85      115.56      4.89 o 
   3   5   8        9.67       11.24      2.21 o 
   4   5   8      217.29      204.30      6.30 o 
   5   5   8       32.96       33.05      2.76 o 
   6   5   8      104.14       87.79      5.19 o 
   7   5   8      151.62      162.20      6.75 o 
   8   5   8       93.63       92.10      5.21 o 
   9   5   8      373.08      405.64     22.98 o 
 -10   6   8        2.86        7.62      3.07 o 
  -9   6   8      428.38      438.97     13.10 o 
  -8   6   8      253.58      262.87      7.76 o 
  -7   6   8      300.28      306.11      8.55 o 
  -6   6   8       96.99       99.51      4.93 o 
  -5   6   8       15.54       18.84      2.55 o 
  -4   6   8       20.42       17.91      2.58 o 
  -3   6   8       20.33       19.43      2.61 o 
  -2   6   8      380.14      373.36      9.38 o 
  -1   6   8        7.19        2.45      1.60 o 
   0   6   8      108.54      102.61      4.80 o 
   1   6   8      181.83      184.69      6.18 o 
   2   6   8     1524.23     1495.85     24.55 o 
   3   6   8     1371.17     1327.25     22.24 o 
   4   6   8       40.39       38.92      3.24 o 
   5   6   8        0.09        0.50      1.24 o 
   6   6   8       68.74       60.47      4.56 o 
   7   6   8        2.48        6.37      2.08 o 
   8   6   8       22.30       20.32      3.03 o 
   9   6   8        5.44        5.24      4.93 o 
 -10   7   8        6.53        9.48      2.87 o 
  -9   7   8       24.40       34.82      4.31 o 
  -8   7   8      429.35      433.87     10.42 o 
  -7   7   8      107.77      107.21      5.00 o 
  -6   7   8      968.86      947.78     17.80 o 
  -5   7   8       92.69       94.96      4.82 o 
  -4   7   8      303.96      294.15      9.11 o 
  -3   7   8      627.62      588.60     12.68 o 
  -2   7   8      358.08      344.08      8.96 o 
  -1   7   8       19.34       19.53      2.59 o 
   0   7   8      146.48      147.35      5.77 o 
   1   7   8        0.38       -0.23      1.49 o 
   2   7   8     1235.32     1238.11     21.21 o 
   3   7   8      242.39      226.74      6.84 o 
   4   7   8      158.57      180.50      5.87 o 
   5   7   8        0.40        1.48      1.33 o 
   6   7   8        0.34        1.05      1.72 o 
   7   7   8       42.61       38.41      3.86 o 
   8   7   8      164.65      166.71     10.88 o 
   9   7   8      102.09       93.87     12.26 o 
  -9   8   8       11.66        8.84      3.16 o 
  -8   8   8       13.88        9.94      2.98 o 
  -7   8   8      122.59      133.52      5.53 o 
  -6   8   8      714.23      703.30     14.50 o 
  -5   8   8       54.34       54.90      3.96 o 
  -4   8   8       75.70       74.14      4.36 o 
  -3   8   8       30.16       34.17      3.27 o 
  -2   8   8      186.69      192.09      6.53 o 
  -1   8   8        1.05        0.98      1.54 o 
   0   8   8       40.41       41.80      3.42 o 
   1   8   8      620.51      590.03     12.52 o 
   2   8   8       93.16      102.62      4.78 o 
   3   8   8      232.58      245.09      7.13 o 
   4   8   8      127.13      124.55      4.90 o 
   5   8   8       22.94       25.34      3.86 o 
   6   8   8       58.21       45.25      4.48 o 
   7   8   8        3.85        4.39      2.13 o 
   8   8   8        2.48        3.76      2.59 o 
  -9   9   8        0.08        1.56      2.29 o 
  -8   9   8       67.67       72.22      5.63 o 
  -7   9   8        7.08        8.31      2.23 o 
  -6   9   8        0.62        0.80      2.29 o 
  -5   9   8      107.15      109.38      5.18 o 
  -4   9   8       24.92       19.59      2.75 o 
  -3   9   8       50.43       43.01      3.61 o 
  -2   9   8      146.86      146.94      5.73 o 
  -1   9   8        2.81        2.42      1.63 o 
   0   9   8       21.68       19.39      2.74 o 
   1   9   8      149.39      140.71      5.50 o 
   2   9   8      314.79      311.16      8.35 o 
   3   9   8      238.72      215.43      9.29 o 
   4   9   8        2.55        1.94      1.61 o 
   5   9   8      243.48      233.65     10.90 o 
   6   9   8      169.70      180.57     14.67 o 
   7   9   8       99.48      116.56      8.15 o 
   8   9   8      161.04      188.94      9.91 o 
  -9  10   8        4.04        8.86      2.85 o 
  -8  10   8      103.49      119.62     11.36 o 
  -7  10   8       40.67       34.74      3.28 o 
  -6  10   8       17.33       17.36      3.62 o 
  -5  10   8      138.23      139.21      6.91 o 
  -4  10   8        4.97        2.64      1.89 o 
  -3  10   8        7.11       10.94      2.21 o 
  -2  10   8      128.41      123.29      5.44 o 
  -1  10   8        3.53        7.63      2.09 o 
   0  10   8      135.40      123.38      5.29 o 
   1  10   8      943.53      911.09     17.22 o 
   2  10   8       97.73      107.96      4.96 o 
   3  10   8      138.65      144.43      5.48 o 
   4  10   8       14.76       10.09      1.97 o 
   5  10   8       40.58       39.84      4.22 o 
   6  10   8       29.22       36.98      4.04 o 
   7  10   8      125.27      144.84     11.89 o 
   8  10   8       76.65      105.11      7.96 o 
  -8  11   8      173.35      201.93      8.88 o 
  -7  11   8       11.92       18.73      3.92 o 
  -6  11   8        7.85       11.70      2.36 o 
  -5  11   8       37.57       36.17      6.14 o 
  -4  11   8        3.09        0.19      1.74 o 
  -3  11   8      144.93      138.00      5.75 o 
  -2  11   8        2.47        6.31      2.01 o 
  -1  11   8      294.76      268.95      8.06 o 
   0  11   8       18.89       15.26      3.29 o 
   1  11   8       88.62       94.49      4.80 o 
   2  11   8        4.70        3.34      1.77 o 
   3  11   8       17.39        7.86      1.95 o 
   4  11   8        5.49        6.43      2.89 o 
   5  11   8      331.37      344.70     11.11 o 
   6  11   8      119.29      132.67      6.75 o 
   7  11   8        1.25        1.45      2.64 o 
  -8  12   8       71.08       81.90      7.37 o 
  -7  12   8       38.62       38.38      4.64 o 
  -6  12   8       48.27       41.30      3.57 o 
  -5  12   8      488.63      483.50     11.63 o 
  -4  12   8      559.91      549.79     12.65 o 
  -3  12   8       96.73      107.73      5.39 o 
  -2  12   8      994.85      918.79     17.79 o 
  -1  12   8        3.28        4.84      2.00 o 
   0  12   8      289.19      276.68      8.21 o 
   1  12   8       33.63       32.86      3.29 o 
   2  12   8       90.09       85.54      4.74 o 
   3  12   8       23.45       18.70      2.54 o 
   4  12   8      239.46      242.29      9.19 o 
   5  12   8      385.80      380.14     11.82 o 
   6  12   8       89.87      108.77      6.34 o 
   7  12   8       46.10       60.33      9.42 o 
  -7  13   8      141.74      127.88      7.41 o 
  -6  13   8      216.00      208.97      7.14 o 
  -5  13   8      406.52      398.70     10.48 o 
  -4  13   8      279.71      278.14     10.38 o 
  -3  13   8      576.72      541.89     12.63 o 
  -2  13   8      144.36      147.66      6.04 o 
  -1  13   8      199.47      191.97      6.92 o 
   0  13   8      160.14      164.44      6.31 o 
   1  13   8       20.18       17.92      2.76 o 
   2  13   8      154.29      159.61      6.12 o 
   3  13   8       21.88       21.08      3.37 o 
   4  13   8      437.91      479.18     13.77 o 
   5  13   8      350.21      352.94     11.52 o 
   6  13   8       98.03       86.95      8.41 o 
  -7  14   8       31.45       29.70      4.80 o 
  -6  14   8      630.37      618.47     16.94 o 
  -5  14   8       48.66       37.88      3.69 o 
  -4  14   8        0.97        0.08      1.81 o 
  -3  14   8        9.85        7.96      3.33 o 
  -2  14   8      284.56      280.34      8.61 o 
  -1  14   8        0.39        0.78      1.71 o 
   0  14   8       23.72       12.84      2.56 o 
   1  14   8       34.56       35.12      3.47 o 
   2  14   8        2.41        2.16      1.62 o 
   3  14   8      151.73      156.98      7.60 o 
   4  14   8      195.70      215.18      8.91 o 
   5  14   8        3.62        1.21      2.28 o 
   6  14   8       15.96       21.06      4.82 o 
  -6  15   8      118.43      119.25      7.92 o 
  -5  15   8       23.38       16.22      3.07 o 
  -4  15   8      290.12      277.97      8.69 o 
  -3  15   8       42.76       49.42      4.11 o 
  -2  15   8       17.80       11.08      2.52 o 
  -1  15   8        4.05        2.56      2.21 o 
   0  15   8       24.33       24.99      3.18 o 
   1  15   8        2.28        2.34      1.96 o 
   2  15   8        2.14        3.45      1.80 o 
   3  15   8       35.42       44.24      4.71 o 
   4  15   8        8.47        5.07      2.51 o 
   5  15   8      199.98      198.69      8.74 o 
  -5  16   8       21.68       20.86      5.74 o 
  -4  16   8        7.54        5.65      3.37 o 
  -3  16   8       18.66       16.04      2.78 o 
  -2  16   8       33.07       30.06      3.47 o 
  -1  16   8        5.27        6.95      2.25 o 
   0  16   8      177.39      189.16      7.14 o 
   1  16   8      158.62      180.53      6.86 o 
   2  16   8      224.57      241.10      9.66 o 
   3  16   8      274.11      296.31     10.83 o 
   4  16   8      131.98      136.24      7.48 o 
  -4  17   8       45.77       55.39      4.49 o 
  -3  17   8        1.10        2.24      2.03 o 
  -2  17   8       12.18        8.43      2.33 o 
  -1  17   8        2.55       -0.30      1.88 o 
   0  17   8        0.36       -0.32      2.05 o 
   1  17   8        0.02        3.04      2.08 o 
   2  17   8       35.18       28.21      4.08 o 
   3  17   8      150.01      159.29      8.07 o 
  -2  18   8       31.88       35.64      3.89 o 
  -1  18   8       19.11       22.96      3.30 o 
   0  18   8        8.19        8.18      2.45 o 
   1  18   8       18.57       14.26      3.40 o 
  -9   1   9      170.77      187.55      6.82 o 
  -8   1   9      207.75      209.08      7.22 o 
  -7   1   9       15.67       14.63      2.62 o 
  -6   1   9        4.18       10.02      2.63 o 
  -5   1   9      103.47      106.72      6.50 o 
  -4   1   9       22.68       24.37      3.04 o 
  -3   1   9       17.32       14.66      2.47 o 
  -2   1   9      486.93      482.07     11.39 o 
  -1   1   9       20.41       25.05      2.92 o 
   0   1   9       66.74       66.91      4.17 o 
   1   1   9      183.83      204.07      6.79 o 
   2   1   9      524.46      509.07     11.62 o 
   3   1   9      106.64       99.74      4.86 o 
   4   1   9       36.61       31.44      3.11 o 
   5   1   9      138.98      132.42      5.26 o 
   6   1   9        1.72        1.48      1.49 o 
   7   1   9       34.65       34.03      4.99 o 
   8   1   9       22.90       26.24      4.63 o 
  -9   2   9       94.11      106.44      5.27 o 
  -8   2   9      603.43      647.33     14.14 o 
  -7   2   9        1.75       -0.39      1.77 o 
  -6   2   9       39.22       46.25      4.09 o 
  -5   2   9      405.15      363.55      9.76 o 
  -4   2   9       23.02       25.64      3.04 o 
  -3   2   9        0.35       -0.31      1.56 o 
  -2   2   9      118.76      101.30      5.07 o 
  -1   2   9       86.85       71.01      5.01 o 
   0   2   9       31.89       34.93      3.27 o 
   1   2   9        5.07        5.02      1.87 o 
   2   2   9      389.59      374.20      9.57 o 
   3   2   9        7.43        4.12      1.88 o 
   4   2   9      254.10      254.10      7.50 o 
   5   2   9      156.17      153.45      5.64 o 
   6   2   9       20.97       26.29      2.93 o 
   7   2   9       52.32       69.00      4.81 o 
   8   2   9       14.63       13.86      7.12 o 
  -9   3   9       64.70       57.85      4.14 o 
  -8   3   9      260.83      284.41      8.57 o 
  -7   3   9      377.83      383.25     10.11 o 
  -6   3   9      309.16      293.09      8.65 o 
  -5   3   9      924.11      912.79     17.77 o 
  -4   3   9        2.96       -1.40      1.48 o 
  -3   3   9      504.40      486.14     14.55 o 
  -2   3   9      399.94      410.16     10.32 o 
  -1   3   9       20.12       16.81      2.83 o 
   0   3   9       24.06       23.33      2.80 o 
   1   3   9      288.65      295.89      8.36 o 
   2   3   9      332.87      349.13      9.19 o 
   3   3   9     1460.24     1469.28     24.68 o 
   4   3   9       97.47       95.42      8.22 o 
   5   3   9       18.32       24.16      2.72 o 
   6   3   9       87.55       72.90      5.02 o 
   7   3   9        1.54        5.79      2.21 o 
   8   3   9       94.58       88.37      7.43 o 
  -9   4   9       64.63       69.40      5.73 o 
  -8   4   9        9.46        9.26      2.11 o 
  -7   4   9        4.11       10.05      2.32 o 
  -6   4   9        0.17        0.00      1.72 o 
  -5   4   9       69.89       73.01      4.64 o 
  -4   4   9      111.85      119.39      5.46 o 
  -3   4   9        0.43       -0.26      1.64 o 
  -2   4   9      410.28      405.25     10.29 o 
  -1   4   9       31.00       30.03      3.19 o 
   0   4   9       11.57       11.26      2.21 o 
   1   4   9      372.72      352.61      9.44 o 
   2   4   9       36.98       41.77      3.55 o 
   3   4   9      233.94      236.54      9.31 o 
   4   4   9        6.99        7.90      1.94 o 
   5   4   9      314.38      308.16      8.52 o 
   6   4   9      152.74      138.02      6.48 o 
   7   4   9       12.66       13.99      2.74 o 
   8   4   9      228.91      243.00     11.63 o 
  -9   5   9       43.54       40.38      5.74 o 
  -8   5   9       10.76       13.23      2.45 o 
  -7   5   9      309.16      313.04      9.03 o 
  -6   5   9       90.95       82.75      6.82 o 
  -5   5   9       27.37       30.05      4.64 o 
  -4   5   9      123.24      119.55      5.52 o 
  -3   5   9      106.59      121.52      5.56 o 
  -2   5   9        8.23        7.41      3.81 o 
  -1   5   9       11.55       11.90      2.26 o 
   0   5   9      134.94      117.88      5.31 o 
   1   5   9       36.75       37.51      3.94 o 
   2   5   9      371.62      348.84      9.23 o 
   3   5   9      240.48      252.49      7.59 o 
   4   5   9      100.83      100.14      5.26 o 
   5   5   9        0.01        0.64      1.46 o 
   6   5   9        5.59        6.95      2.22 o 
   7   5   9       42.04       47.90      4.36 o 
   8   5   9        0.23       -0.14      2.97 o 
  -9   6   9       55.77       52.08      5.55 o 
  -8   6   9      139.89      146.74      6.11 o 
  -7   6   9       19.02       23.51      3.02 o 
  -6   6   9      478.28      477.70     11.67 o 
  -5   6   9      193.39      185.01      6.79 o 
  -4   6   9        5.77        4.18      2.51 o 
  -3   6   9       84.59       68.39      4.38 o 
  -2   6   9       39.07       46.88      4.24 o 
  -1   6   9       12.14       10.46      2.24 o 
   0   6   9        0.24        0.21      1.47 o 
   1   6   9       30.05       28.48      3.12 o 
   2   6   9      401.83      394.22     11.51 o 
   3   6   9      369.33      364.38      9.40 o 
   4   6   9        0.31        1.45      1.58 o 
   5   6   9        3.93       -0.43      2.58 o 
   6   6   9       50.77       55.16      4.93 o 
   7   6   9        0.51        5.31      2.26 o 
   8   6   9      258.62      261.05     18.63 o 
  -8   7   9        1.26        5.03      2.51 o 
  -7   7   9      135.15      144.87      6.03 o 
  -6   7   9       12.59       12.60      2.51 o 
  -5   7   9       19.74       26.25      3.11 o 
  -4   7   9       34.67       28.97      3.26 o 
  -3   7   9      100.37      103.79      5.59 o 
  -2   7   9        2.35       -0.07      1.60 o 
  -1   7   9       26.84       32.00      6.08 o 
   0   7   9      122.51      129.80      7.28 o 
   1   7   9       48.91       47.44      3.80 o 
   2   7   9       19.07       20.20      2.73 o 
   3   7   9      184.16      187.85     13.23 o 
   4   7   9       10.28       14.75      2.91 o 
   5   7   9      138.31      120.99      6.48 o 
   6   7   9       12.83       19.05      3.24 o 
   7   7   9      189.21      159.55      9.02 o 
  -8   8   9       58.62       75.41      6.00 o 
  -7   8   9        7.46       10.64      2.32 o 
  -6   8   9        2.04        2.15      1.89 o 
  -5   8   9      655.17      688.45     14.83 o 
  -4   8   9        0.39        1.43      1.65 o 
  -3   8   9      880.02      843.45     16.96 o 
  -2   8   9       63.18       69.55      5.92 o 
  -1   8   9      243.96      210.79      7.18 o 
   0   8   9       24.24       28.80      3.16 o 
   1   8   9       43.32       49.40      3.83 o 
   2   8   9       53.33       57.29      4.02 o 
   3   8   9      179.97      168.19      6.14 o 
   4   8   9      173.50      205.51      7.60 o 
   5   8   9       78.86       87.44      5.78 o 
   6   8   9        4.75        3.67      2.25 o 
   7   8   9        1.26        0.42      2.11 o 
  -8   9   9       31.78       43.49      4.92 o 
  -7   9   9        0.82        2.37      2.13 o 
  -6   9   9       72.68       70.23      4.61 o 
  -5   9   9       17.68       25.12      3.11 o 
  -4   9   9       57.38       55.88      4.24 o 
  -3   9   9        2.01        4.27      2.02 o 
  -2   9   9      311.60      277.76      8.50 o 
  -1   9   9        2.54        1.49      1.86 o 
   0   9   9      511.79      500.93     11.91 o 
   1   9   9      368.04      358.38      9.63 o 
   2   9   9       16.59       22.78      2.83 o 
   3   9   9        3.50        6.85      3.65 o 
   4   9   9      172.33      170.05      7.68 o 
   5   9   9        8.98        7.54      3.30 o 
   6   9   9        0.10        0.11      1.98 o 
   7   9   9       20.78       18.19      8.48 o 
  -7  10   9        8.27        5.88      2.86 o 
  -6  10   9        0.01        0.51      1.65 o 
  -5  10   9      182.25      160.73      6.48 o 
  -4  10   9       21.32       21.12      3.00 o 
  -3  10   9      276.62      253.52      8.20 o 
  -2  10   9       84.67       86.71      5.05 o 
  -1  10   9      296.01      290.48      9.87 o 
   0  10   9      129.67      120.29      5.61 o 
   1  10   9        1.95        4.87      1.97 o 
   2  10   9       61.78       67.74      4.30 o 
   3  10   9        0.00        1.68      1.67 o 
   4  10   9       55.34       64.84      5.28 o 
   5  10   9        1.11       -0.53      1.97 o 
   6  10   9      232.59      241.84      9.33 o 
  -7  11   9      125.34      104.10      7.02 o 
  -6  11   9      138.10      130.76      6.21 o 
  -5  11   9       97.88      100.16      6.70 o 
  -4  11   9      165.83      160.93      6.54 o 
  -3  11   9        4.43       -0.06      1.76 o 
  -2  11   9      376.12      364.10     10.11 o 
  -1  11   9       66.87       69.73      4.62 o 
   0  11   9      192.13      211.42      7.39 o 
   1  11   9        8.28        7.63      2.09 o 
   2  11   9      176.38      179.24      6.56 o 
   3  11   9       11.69        9.47      2.27 o 
   4  11   9        1.50        0.84      2.12 o 
   5  11   9       56.26       67.64      5.44 o 
   6  11   9        5.13        5.03      2.50 o 
  -6  12   9        4.03        4.78      1.97 o 
  -5  12   9        0.18       -2.05      2.31 o 
  -4  12   9       14.72       17.31      2.82 o 
  -3  12   9      133.57      147.85      6.33 o 
  -2  12   9        3.25        3.30      2.06 o 
  -1  12   9      114.93      112.48      5.69 o 
   0  12   9       16.39       21.72      3.01 o 
   1  12   9       83.78       89.83      5.06 o 
   2  12   9        2.41        4.50      1.88 o 
   3  12   9       55.83       45.38      4.80 o 
   4  12   9      283.29      307.70     10.99 o 
   5  12   9       65.92       67.23      5.58 o 
  -6  13   9        0.48        2.72      2.63 o 
  -5  13   9        0.93        6.17      2.24 o 
  -4  13   9       37.62       31.34      3.60 o 
  -3  13   9        1.75        1.05      1.83 o 
  -2  13   9        2.11        2.18      1.86 o 
  -1  13   9      132.36      141.85      6.24 o 
   0  13   9       28.82       28.41      3.46 o 
   1  13   9      100.59      111.58      9.18 o 
   2  13   9        1.06        2.09      1.86 o 
   3  13   9       85.01       76.60      5.92 o 
   4  13   9       16.64       19.84      3.64 o 
   5  13   9        9.93       12.31      3.03 o 
  -5  14   9      214.42      232.61      9.17 o 
  -4  14   9       51.71       59.62      4.61 o 
  -3  14   9       80.53       80.95      7.65 o 
  -2  14   9      130.87      115.59      5.96 o 
  -1  14   9      102.87      107.73      5.78 o 
   0  14   9      576.82      592.90     13.85 o 
   1  14   9      108.79      116.43      5.78 o 
   2  14   9      563.44      573.66     16.09 o 
   3  14   9      250.61      256.88     14.28 o 
   4  14   9       88.75       92.76      6.55 o 
  -4  15   9        2.08        1.38      2.77 o 
  -3  15   9       52.39       55.28      4.61 o 
  -2  15   9       49.10       66.89      5.43 o 
  -1  15   9      488.01      502.55     12.73 o 
   0  15   9      359.07      372.38     10.58 o 
   1  15   9      135.57      145.60      6.33 o 
   2  15   9      122.20      124.74      7.46 o 
   3  15   9       37.27       46.49      5.14 o 
  -2  16   9        4.05        7.77      2.39 o 
  -1  16   9       13.60       19.35      3.53 o 
   0  16   9      166.43      172.76      7.04 o 
   1  16   9       54.22       64.06      5.85 o 
  -8   0  10       12.51       15.35      3.88 o 
  -7   0  10       18.71       33.32      5.18 o 
  -6   0  10        3.95        4.14      2.83 o 
  -5   0  10      103.63      108.28      8.14 o 
  -4   0  10      151.18      167.50      9.65 o 
  -3   0  10       45.11       35.06      5.11 o 
  -2   0  10       12.59       21.20      4.13 o 
  -1   0  10       81.72       89.75      7.32 o 
   0   0  10       34.57       33.23      5.11 o 
   1   0  10      165.58      144.66      8.62 o 
   2   0  10      712.32      743.23     26.11 o 
   3   0  10      228.15      233.13     10.78 o 
   4   0  10       53.27       50.04      5.52 o 
   5   0  10       80.03       94.92      6.97 o 
   6   0  10       19.47       24.78      6.79 o 
   7   0  10      409.11      427.53     23.17 o 
  -8   1  10      214.48      236.82      8.09 o 
  -7   1  10       42.96       39.72      3.90 o 
  -6   1  10      404.57      432.99     22.08 o 
  -5   1  10        5.32        3.56      2.07 o 
  -4   1  10      705.16      694.02     15.24 o 
  -3   1  10       58.26       59.50      4.44 o 
  -2   1  10       10.54       12.95      2.95 o 
  -1   1  10       61.37       59.47      5.40 o 
   0   1  10      103.52       97.60      5.29 o 
   1   1  10      130.20      143.36      6.14 o 
   2   1  10      124.31      138.24      5.99 o 
   3   1  10        1.63        0.86      1.73 o 
   4   1  10       66.26       60.71      4.17 o 
   5   1  10        7.85        6.26      2.77 o 
   6   1  10       11.34       13.81      2.85 o 
   7   1  10      165.73      169.99     10.02 o 
  -8   2  10       15.15       17.31      2.67 o 
  -7   2  10       61.47       65.89      5.30 o 
  -6   2  10        0.78        3.34      1.99 o 
  -5   2  10      410.17      393.87     10.75 o 
  -4   2  10      229.62      218.83      7.74 o 
  -3   2  10       82.08       94.19      5.35 o 
  -2   2  10      190.84      203.70      7.29 o 
  -1   2  10      116.13      123.28      6.20 o 
   0   2  10       76.04       73.45      4.74 o 
   1   2  10        0.09        0.83      1.81 o 
   2   2  10       35.11       36.68      5.09 o 
   3   2  10        0.67       -0.56      1.55 o 
   4   2  10       11.02        6.50      2.03 o 
   5   2  10        5.66        3.60      1.78 o 
   6   2  10       71.85       72.93      8.28 o 
   7   2  10       10.30        8.08      3.74 o 
  -8   3  10      304.54      319.78      9.59 o 
  -7   3  10       57.42       56.98      4.44 o 
  -6   3  10        3.74        3.66      1.99 o 
  -5   3  10       71.48       79.81      7.79 o 
  -4   3  10        0.01       -0.33      1.67 o 
  -3   3  10      205.82      212.79      8.81 o 
  -2   3  10        0.45        0.48      1.61 o 
  -1   3  10       10.97       14.69      2.56 o 
   0   3  10      342.12      341.47     11.11 o 
   1   3  10      329.80      325.51      9.82 o 
   2   3  10        0.02       -0.29      1.65 o 
   3   3  10       18.76       18.46      2.72 o 
   4   3  10        5.97       10.53      2.23 o 
   5   3  10      240.88      252.10      7.75 o 
   6   3  10       10.75       10.17      2.68 o 
   7   3  10       95.33       97.80      8.09 o 
  -8   4  10       82.27       77.79      4.99 o 
  -7   4  10       97.65       88.11      5.27 o 
  -6   4  10       50.12       52.56      4.31 o 
  -5   4  10        2.94        6.41      2.20 o 
  -4   4  10       34.43       38.88      3.89 o 
  -3   4  10       76.53       79.85      5.01 o 
  -2   4  10        5.18        2.54      1.92 o 
  -1   4  10        0.29        0.60      1.89 o 
   0   4  10      447.48      464.56     11.67 o 
   1   4  10      478.55      435.25     11.14 o 
   2   4  10      265.63      274.21     11.07 o 
   3   4  10       85.14       97.53      5.06 o 
   4   4  10        0.01        2.97      1.78 o 
   5   4  10      266.84      264.52      9.71 o 
   6   4  10        2.60       -1.01      1.99 o 
  -7   5  10       23.07       24.41      3.87 o 
  -6   5  10        0.20        0.28      1.82 o 
  -5   5  10      114.85      112.28      7.36 o 
  -4   5  10       70.48       73.67      4.91 o 
  -3   5  10       10.62        7.50      2.28 o 
  -2   5  10        1.20        1.18      1.85 o 
  -1   5  10       60.50       70.06      4.71 o 
   0   5  10       62.53       54.66      4.24 o 
   1   5  10       96.77      107.40      5.52 o 
   2   5  10      144.53      131.24      5.79 o 
   3   5  10      230.92      205.35      7.12 o 
   4   5  10      184.70      183.43      6.63 o 
   5   5  10      215.64      231.32      9.12 o 
   6   5  10       31.98       36.62      4.28 o 
  -7   6  10        5.00        7.43      2.28 o 
  -6   6  10        6.08       12.78      3.73 o 
  -5   6  10      159.53      178.89      7.05 o 
  -4   6  10       85.80       84.35      5.24 o 
  -3   6  10      132.54      141.02      6.33 o 
  -2   6  10      252.36      232.25      7.98 o 
  -1   6  10       40.03       46.01      4.03 o 
   0   6  10        2.98        2.04      1.93 o 
   1   6  10       12.12       14.52      2.63 o 
   2   6  10       12.32       13.24      2.65 o 
   3   6  10        0.86        1.02      1.75 o 
   4   6  10        2.23        4.24      1.91 o 
   5   6  10      147.84      144.41      7.30 o 
   6   6  10       86.12      101.87      6.34 o 
  -7   7  10      232.47      255.58      8.52 o 
  -6   7  10       55.21       62.95      4.70 o 
  -5   7  10      190.60      172.64      6.90 o 
  -4   7  10      131.53      127.02      7.35 o 
  -3   7  10       70.38       63.95      4.70 o 
  -2   7  10      373.42      362.46     10.25 o 
  -1   7  10       51.00       50.49      4.20 o 
   0   7  10      285.81      276.40      8.69 o 
   1   7  10       47.52       57.54      4.37 o 
   2   7  10      218.49      219.38      7.50 o 
   3   7  10       18.34       16.43      2.63 o 
   4   7  10       19.22       32.26      4.62 o 
   5   7  10       19.05       25.70      3.89 o 
   6   7  10        0.98       -0.62      2.05 o 
  -7   8  10       33.51       41.72      4.07 o 
  -6   8  10      111.70      108.98      6.52 o 
  -5   8  10       32.48       28.01      3.42 o 
  -4   8  10       15.60       21.24      3.27 o 
  -3   8  10        0.58        3.20      1.99 o 
  -2   8  10       30.41       28.45      4.37 o 
  -1   8  10       10.54       15.93      3.28 o 
   0   8  10        8.01       18.99      2.99 o 
   1   8  10      147.28      153.89      6.45 o 
   2   8  10       50.00       51.73      6.80 o 
   3   8  10        2.00        4.59      1.91 o 
   4   8  10       94.94       94.34      6.31 o 
   5   8  10       30.19       43.82      5.85 o 
  -6   9  10       31.68       41.96      4.06 o 
  -5   9  10       36.05       39.33      3.88 o 
  -4   9  10      161.64      167.13      7.69 o 
  -3   9  10        1.50        1.61      1.94 o 
  -2   9  10      544.82      546.15     13.30 o 
  -1   9  10        0.15       -0.46      1.76 o 
   0   9  10        0.15        2.07      2.39 o 
   1   9  10        0.31       -0.65      2.26 o 
   2   9  10       35.34       25.75      3.32 o 
   3   9  10       14.80       16.33      2.74 o 
   4   9  10       58.13       59.54      5.35 o 
   5   9  10       55.91       57.79      6.04 o 
  -6  10  10       77.93       74.82      5.08 o 
  -5  10  10       20.33       21.70      3.18 o 
  -4  10  10       22.29       33.06      6.47 o 
  -3  10  10        4.97        6.44      2.28 o 
  -2  10  10       72.23       68.93      4.96 o 
  -1  10  10        2.59        1.56      1.95 o 
   0  10  10      155.72      174.68     10.50 o 
   1  10  10      135.79      138.35      6.20 o 
   2  10  10       12.64       16.46      3.06 o 
   3  10  10       75.34       76.35      5.98 o 
   4  10  10        8.85       16.97      4.46 o 
  -5  11  10        0.53        2.78      1.93 o 
  -4  11  10        0.21        2.11      2.00 o 
  -3  11  10       50.32       63.07      4.87 o 
  -2  11  10        0.85        1.41      2.03 o 
  -1  11  10        0.00        2.60      2.12 o 
   0  11  10        4.01        8.37      2.29 o 
   1  11  10        9.18       12.82      3.09 o 
   2  11  10       65.45       60.11      4.43 o 
   3  11  10      136.39      145.98      7.76 o 
   4  11  10      121.64      141.12      7.75 o 
  -4  12  10       38.84       41.23      4.15 o 
  -3  12  10       24.85       25.82      3.52 o 
  -2  12  10       59.20       73.56      5.16 o 
  -1  12  10      285.86      284.34      9.60 o 
   0  12  10      124.95      129.15      6.32 o 
   1  12  10       61.90       69.62      4.86 o 
   2  12  10        5.81       10.43      2.38 o 
   3  12  10       31.31       47.83      6.48 o 
  -3  13  10        1.84        1.98      2.05 o 
  -2  13  10      435.17      426.12     11.76 o 
  -1  13  10       98.27      108.55      6.03 o 
   0  13  10       33.64       33.59      3.78 o 
   1  13  10       34.44       29.80      3.45 o 
  -6   1  11       15.78       15.83      2.83 o 
  -5   1  11       25.13       20.73      3.16 o 
  -4   1  11       10.89       14.19      2.76 o 
  -3   1  11       25.08       26.51      3.36 o 
  -2   1  11        7.71       11.23      3.71 o 
  -1   1  11      115.40      102.44      5.83 o 
   0   1  11      669.37      686.66     15.59 o 
   1   1  11      618.59      640.64     14.86 o 
   2   1  11       85.75       90.06      5.42 o 
   3   1  11       53.74       60.67      4.60 o 
   4   1  11       28.14       26.48      3.30 o 
   5   1  11       16.60       14.75      2.57 o 
  -6   2  11      119.45      146.93      8.00 o 
  -5   2  11       79.39       83.85      5.54 o 
  -4   2  11        0.34        1.87      1.98 o 
  -3   2  11       24.56       32.14      3.70 o 
  -2   2  11        3.15        6.50      2.72 o 
  -1   2  11      281.62      300.32      9.52 o 
   0   2  11      229.63      231.94      9.54 o 
   1   2  11       45.99       49.20      4.42 o 
   2   2  11       70.45       83.70      7.15 o 
   3   2  11       40.64       52.04      4.36 o 
   4   2  11       64.90       69.07      7.31 o 
   5   2  11       50.60       54.24      5.20 o 
  -6   3  11       18.68       21.71      3.21 o 
  -5   3  11       27.85       25.41      3.44 o 
  -4   3  11        0.05        1.33      1.94 o 
  -3   3  11       34.51       25.98      3.49 o 
  -2   3  11       50.63       51.04      4.79 o 
  -1   3  11        7.98        6.53      2.60 o 
   0   3  11        2.64        0.99      2.02 o 
   1   3  11      238.41      242.93      8.44 o 
   2   3  11       55.66       48.89      4.30 o 
   3   3  11       23.64       23.68      3.15 o 
   4   3  11      158.85      174.71      6.82 o 
  -6   4  11       30.45       26.11      3.43 o 
  -5   4  11        1.28        3.62      2.01 o 
  -4   4  11       41.03       46.04      4.33 o 
  -3   4  11       74.57       88.00      5.52 o 
  -2   4  11       83.21       82.86      5.40 o 
  -1   4  11       44.19       42.61      4.19 o 
   0   4  11      112.13      110.60      5.98 o 
   1   4  11       12.17       12.34      3.13 o 
   2   4  11       13.12       11.07      2.59 o 
   3   4  11      110.46      116.29      5.86 o 
   4   4  11       41.18       44.97      3.98 o 
  -5   5  11        6.15        4.69      2.11 o 
  -4   5  11        3.62        5.28      2.21 o 
  -3   5  11      127.38      146.51     11.75 o 
  -2   5  11       27.51       31.10      3.74 o 
  -1   5  11        6.40        9.78      2.51 o 
   0   5  11       85.95       86.63      5.47 o 
   1   5  11        7.15        6.57      2.62 o 
   2   5  11       32.83       32.37      4.22 o 
   3   5  11       23.21       29.95      3.51 o 
   4   5  11       15.03       15.05      3.78 o 
  -5   6  11      233.35      231.04      8.45 o 
  -4   6  11      388.67      390.08     11.25 o 
  -3   6  11        2.56        7.60      2.47 o 
  -2   6  11       68.67       77.64      5.31 o 
  -1   6  11       47.00       44.54      4.18 o 
   0   6  11       35.79       53.62      4.54 o 
   1   6  11      255.72      294.17      9.36 o 
   2   6  11       26.25       27.97      3.45 o 
   3   6  11        0.01       -0.84      2.76 o 
   4   6  11       62.71       67.35      6.24 o 
  -4   7  11      265.31      278.69      9.36 o 
  -3   7  11      527.00      532.05     13.57 o 
  -2   7  11       28.67       36.99      5.02 o 
  -1   7  11        7.21        8.97      2.51 o 
   0   7  11       39.63       42.42      4.89 o 
   1   7  11       15.37       16.03      3.49 o 
   2   7  11       35.47       43.45      4.18 o 
   3   7  11       74.97       82.68      8.26 o 
  -4   8  11       71.14       76.36      6.40 o 
  -3   8  11        6.80        0.39      2.14 o 
  -2   8  11      192.45      198.22      7.82 o 
  -1   8  11        0.45        2.31      1.93 o 
   0   8  11       16.75       20.65      3.11 o 
   1   8  11        5.28        1.79      2.10 o 
   2   8  11       42.65       43.23      4.16 o 
  -3   9  11      573.58      632.87     15.21 o 
  -2   9  11       13.68       16.04      2.96 o 
  -1   9  11       27.22       30.93      3.77 o 
   0   9  11        7.79        6.65      2.32 o 
   1   9  11        3.72       -1.19      2.10 o 
   2   9  11      162.74      184.32      7.27 o 
  -1  10  11       72.90       79.14      5.49 o 
   0  10  11       33.59       53.04      5.68 o 
  -2   0  12     1326.17     1364.66     36.77 o 
  -1   0  12      651.60      665.51     22.61 o 
   0   0  12      106.35      108.40      9.01 o 
   1   0  12      354.87      406.59     22.72 o 
  -2   1  12      323.58      339.30     10.80 o 
  -1   1  12       15.36       16.44      3.63 o 
   0   1  12       34.88       52.86      5.60 o 
   1   1  12        0.36        2.84      2.28 o 
  -2   2  12        3.29        6.75      2.42 o 
  -1   2  12       17.77       15.11      3.15 o 
   0   2  12      127.83      143.68      7.23 o 
  -1   3  12      147.90      176.39      7.68 o 
   0   3  12        0.86        4.60      2.57 o 
                                                 
